# Supplementary material for: Ethyl 2-{3-[(2-chloro-1,3-thia­zol-5-yl)meth­yl]-4-nitro­imino-1,3,5-triazinan-1-yl}acetate
Source: Acta Crystallogr Sect E Struct Rep Online. 2010 May 26;66(Pt 6):o1457–8. doi: 10.1107/S1600536810018878 (PMC2979404; doi:10.1107/S1600536810018878)
Supplement: Supplementary file 2 [file e-66-o1457-Isup2.hkl]

# 
# h,k,l, Fc-squared, Fo-squared, sigma(Fo-squared) and status flag 
# 
data_I
_shelx_title ' 081216cm in P-1' 
_shelx_refln_list_code          4 
_shelx_F_calc_maximum      154.08 
_exptl_crystal_F_000       376.00 
_reflns_d_resolution_high  0.7966 
 
loop_ 
 _symmetry_equiv_pos_as_xyz 
 'x, y, z' 
 '-x, -y, -z' 
 
_cell_length_a     8.5066 
_cell_length_b     9.1114 
_cell_length_c    10.9071 
_cell_angle_alpha 100.488 
_cell_angle_beta   98.416 
_cell_angle_gamma 101.281 
 
_shelx_F_squared_multiplier     1.000 
 
loop_ 
 _refln_index_h 
 _refln_index_k 
 _refln_index_l 
 _refln_F_squared_calc 
 _refln_F_squared_meas 
 _refln_F_squared_sigma 
 _refln_observed_status 
   1   0   0     1263.10     1163.08      8.14 o 
   2   0   0     1192.12     1213.66      6.44 o 
   3   0   0       93.40       92.74      5.93 o 
   4   0   0        1.78        2.96      1.07 o 
   6   0   0        0.08        0.44      0.46 o 
   7   0   0      141.44      141.50      6.31 o 
   8   0   0        8.02        4.96      1.82 o 
   9   0   0        1.53        1.07      1.40 o 
  10   0   0       11.33        8.18      2.48 o 
 -10   1   0        0.38        0.41      1.49 o 
  -9   1   0       28.17       37.39      3.76 o 
  -8   1   0        2.90        3.22      1.45 o 
  -7   1   0        7.88        5.08      1.49 o 
  -6   1   0        1.56        2.72      0.54 o 
  -5   1   0      209.09      200.28      3.60 o 
  -4   1   0     2475.91     2459.27     27.68 o 
  -3   1   0      542.87      595.69     16.30 o 
  -2   1   0       81.00       54.11      4.19 o 
  -1   1   0      521.03      548.66      5.12 o 
   0   1   0       67.99       69.58      1.11 o 
   1   1   0      253.18      311.66      8.61 o 
   2   1   0      448.37      443.28     15.43 o 
   3   1   0     1314.28     1227.75     47.26 o 
   4   1   0      262.19      292.77     13.01 o 
   5   1   0      633.16      667.79     35.67 o 
   6   1   0      225.66      227.88      9.68 o 
   7   1   0        5.08        7.56      1.04 o 
   8   1   0        4.69        7.48      2.02 o 
   9   1   0        5.78        5.78      1.98 o 
  10   1   0        0.93        2.48      1.65 o 
 -10   2   0        0.36        1.36      1.45 o 
  -9   2   0       26.92       33.38      3.51 o 
  -8   2   0       29.16       29.95      3.06 o 
  -7   2   0       11.10       11.73      2.15 o 
  -6   2   0      362.09      382.30      8.96 o 
  -5   2   0        6.33        6.82      1.40 o 
  -4   2   0     1601.70     1692.38     53.15 o 
  -3   2   0      233.72      236.36     17.14 o 
  -2   2   0      229.88      240.52      9.89 o 
  -1   2   0     2244.50     2509.10    137.48 o 
   0   2   0      194.06      230.88      5.29 o 
   1   2   0       88.64       94.84      3.12 o 
   2   2   0     1980.48     1936.47     77.79 o 
   3   2   0     1095.57     1076.92     44.20 o 
   4   2   0      152.84      146.98      7.13 o 
   5   2   0       12.13       11.72      1.43 o 
   6   2   0      131.16      141.87     10.38 o 
   7   2   0       65.55       71.98      2.66 o 
   8   2   0        0.93        1.15      0.68 o 
   9   2   0       11.96       14.87      3.14 o 
  -9   3   0        0.83        1.74      1.24 o 
  -8   3   0       22.11       28.01      3.02 o 
  -7   3   0       17.00       18.26      2.56 o 
  -6   3   0      158.11      159.63      5.95 o 
  -5   3   0       11.40       11.53      1.78 o 
  -4   3   0      243.30      291.74      6.65 o 
  -3   3   0        1.14        1.03      0.54 o 
  -2   3   0       38.61       32.01      2.78 o 
  -1   3   0        4.49        4.91      0.43 o 
   0   3   0      201.70      229.46      6.62 o 
   1   3   0        0.33        0.66      0.27 o 
   2   3   0     1582.45     1714.29     85.61 o 
   3   3   0      291.08      293.54     15.14 o 
   4   3   0      363.16      394.14     23.04 o 
   5   3   0        0.48        1.99      0.63 o 
   6   3   0       15.73       16.61      1.50 o 
   7   3   0        0.04        0.17      0.54 o 
   8   3   0        3.15        3.50      1.35 o 
   9   3   0        8.95        5.99      2.48 o 
  -9   4   0        2.90        3.47      1.65 o 
  -8   4   0        0.02        1.32      1.12 o 
  -7   4   0      525.41      527.51     11.82 o 
  -6   4   0       19.88       18.34      2.27 o 
  -5   4   0        3.51        3.10      1.12 o 
  -4   4   0       72.36       54.70      3.14 o 
  -3   4   0      204.93      221.47     21.11 o 
  -2   4   0     1343.21     1411.31    189.30 o 
  -1   4   0      496.79      541.22     12.96 o 
   0   4   0     3512.55     3841.51    130.77 o 
   1   4   0       45.85       35.33      1.93 o 
   2   4   0       40.01       37.18      3.33 o 
   3   4   0        4.05        6.56      0.89 o 
   4   4   0      142.83      147.43      9.92 o 
   5   4   0        1.53        2.48      0.73 o 
   6   4   0       13.52       13.55      1.50 o 
   7   4   0       29.25       35.77      2.18 o 
   8   4   0       44.66       56.33      5.33 o 
 -10   5   0        0.85        0.45      1.82 o 
  -9   5   0        5.43        8.26      1.79 o 
  -8   5   0        3.20        2.48      1.24 o 
  -7   5   0      103.54      107.16      5.58 o 
  -6   5   0        0.03        0.12      0.83 o 
  -5   5   0      189.28      193.36     11.44 o 
  -4   5   0      363.43      356.26     13.34 o 
  -3   5   0        9.56       11.75      2.93 o 
  -2   5   0      482.17      540.63     33.95 o 
  -1   5   0      542.53      548.42     13.43 o 
   0   5   0       98.98      112.76      3.43 o 
   1   5   0      100.42      117.43      8.49 o 
   2   5   0      175.50      151.87      7.37 o 
   3   5   0      180.18      158.46      9.74 o 
   4   5   0        6.18        8.63      1.18 o 
   5   5   0      100.97       93.44      4.68 o 
   6   5   0       29.94       32.76      2.11 o 
   7   5   0        7.84        7.93      1.39 o 
   8   5   0       18.94       22.04      2.79 o 
  -9   6   0       21.10       23.54      2.85 o 
  -8   6   0        3.17        6.36      2.54 o 
  -7   6   0        0.66        0.03      0.84 o 
  -6   6   0       55.45       52.68      2.83 o 
  -5   6   0      146.08      140.75      6.30 o 
  -4   6   0      133.68      132.59      4.21 o 
  -3   6   0      107.19      116.20      7.91 o 
  -2   6   0      277.95      306.69     19.89 o 
  -1   6   0       88.18       59.48     27.17 o 
   0   6   0       28.78       27.49      1.77 o 
   1   6   0       32.75       33.07      3.06 o 
   2   6   0      617.20      641.03     40.43 o 
   3   6   0       57.59       58.21      3.10 o 
   4   6   0        1.32        2.02      0.83 o 
   5   6   0       23.98       21.77      1.96 o 
   6   6   0       29.62       31.75      2.70 o 
   7   6   0       28.62       29.77      3.09 o 
  -9   7   0        2.89        4.54      2.40 o 
  -8   7   0       12.06       12.43      3.55 o 
  -7   7   0        4.92        7.54      1.53 o 
  -6   7   0       15.93       13.05      1.84 o 
  -5   7   0        4.14        4.04      1.07 o 
  -4   7   0        8.91        6.22      1.18 o 
  -3   7   0      126.98      122.59      4.46 o 
  -2   7   0      160.02      171.33     20.80 o 
  -1   7   0       30.58       23.51      2.52 o 
   0   7   0       34.24       37.09      4.69 o 
   1   7   0      421.86      385.02     43.58 o 
   2   7   0        0.03        0.56      0.54 o 
   3   7   0        2.88        3.77      0.89 o 
   4   7   0       23.80       23.40      2.50 o 
   5   7   0       30.04       32.09      2.71 o 
   6   7   0        3.67        5.51      1.61 o 
  -8   8   0        6.77        9.23      1.90 o 
  -7   8   0        7.11        6.22      1.50 o 
  -6   8   0       31.10       32.60      2.47 o 
  -5   8   0        1.61        1.34      0.81 o 
  -4   8   0      152.87      143.31      6.78 o 
  -3   8   0      152.70      148.64      6.82 o 
  -2   8   0      241.07      250.31     27.06 o 
  -1   8   0        8.06        9.00      1.41 o 
   0   8   0        4.02        3.79      1.08 o 
   1   8   0      219.95      209.46     24.64 o 
   2   8   0       46.37       46.47      6.80 o 
   3   8   0       38.78       40.25      5.39 o 
   4   8   0       27.00       33.56      2.84 o 
   5   8   0        1.71        4.93      1.64 o 
  -8   9   0        1.04        1.40      1.17 o 
  -7   9   0       77.50       80.19      4.13 o 
  -6   9   0        3.33        3.39      1.61 o 
  -5   9   0       56.71       55.48      4.67 o 
  -4   9   0        6.46        6.78      2.07 o 
  -3   9   0       11.29       10.66      2.48 o 
  -2   9   0       13.51       17.89      3.10 o 
  -1   9   0       30.29       35.01      2.48 o 
   0   9   0       57.63       67.19      7.02 o 
   1   9   0       12.56       12.20      1.93 o 
   2   9   0        9.31       12.30      2.08 o 
   3   9   0        9.29        9.76      2.03 o 
   4   9   0       29.28       37.72      3.46 o 
  -6  10   0        4.57        6.36      2.15 o 
  -5  10   0       36.48       32.97      3.88 o 
  -4  10   0        9.49       14.00      3.02 o 
  -3  10   0       36.15       29.74      3.55 o 
  -2  10   0       66.85       68.82      5.41 o 
  -1  10   0        0.01        0.37      0.99 o 
   0  10   0        0.64        1.34      1.20 o 
   1  10   0        6.86        9.47      3.24 o 
   2  10   0        3.44        5.39      2.42 o 
  -4  11   0       18.07       20.61      3.80 o 
  -3  11   0        3.72        4.75      1.94 o 
  -2  11   0       57.25       49.62      5.00 o 
  -1  11   0       19.54       15.62      3.55 o 
   0 -11   1       54.71       56.02      5.41 o 
   1 -11   1       11.95       12.72      3.14 o 
   2 -11   1        0.62        2.15      1.61 o 
   3 -11   1       27.33       26.89      4.17 o 
   4 -11   1        9.86       10.37      3.14 o 
  -2 -10   1       24.08       30.70      3.99 o 
  -1 -10   1        1.21        1.52      1.57 o 
   0 -10   1       34.12       36.12      4.81 o 
   1 -10   1       18.06       17.89      3.39 o 
   2 -10   1        7.34        6.90      2.11 o 
   3 -10   1        4.15        5.21      1.98 o 
   4 -10   1       12.80       11.90      2.89 o 
   5 -10   1       44.43       42.30      4.30 o 
   6 -10   1       26.91       27.27      4.09 o 
  -4  -9   1        9.03       10.19      2.21 o 
  -3  -9   1       29.49       36.20      5.52 o 
  -2  -9   1       37.84       38.13      4.46 o 
  -1  -9   1      115.98      121.73      6.42 o 
   0  -9   1      181.46      192.18     29.89 o 
   1  -9   1      241.99      205.57      8.72 o 
   2  -9   1        0.09        0.62      1.03 o 
   3  -9   1        2.94        5.70      1.90 o 
   4  -9   1       50.02       49.37      4.34 o 
   5  -9   1        6.90       13.51      2.81 o 
   6  -9   1       18.99       17.60      3.22 o 
   7  -9   1        8.86       14.54      3.14 o 
   8  -9   1       34.52       39.05      4.13 o 
  -5  -8   1        5.38        6.38      1.37 o 
  -4  -8   1        2.15        3.43      1.04 o 
  -3  -8   1        3.05        3.18      0.89 o 
  -2  -8   1       99.93       95.76      6.96 o 
  -1  -8   1       12.81       16.45      1.62 o 
   0  -8   1       21.72       24.05      1.68 o 
   1  -8   1      426.55      395.27     11.15 o 
   2  -8   1       56.37       56.51      4.30 o 
   3  -8   1      104.42       90.93      5.37 o 
   4  -8   1      155.35      148.51      6.98 o 
   5  -8   1      151.69      131.08      6.69 o 
   6  -8   1        0.06        0.53      0.76 o 
   7  -8   1        0.05        1.13      0.94 o 
   8  -8   1       16.04       25.78      5.16 o 
  -6  -7   1       31.54       35.56      2.46 o 
  -5  -7   1       19.77       22.08      2.07 o 
  -4  -7   1       16.16       12.74      1.60 o 
  -3  -7   1       81.41       71.58      3.93 o 
  -2  -7   1        3.09        2.50      0.76 o 
  -1  -7   1      130.06      126.16      6.70 o 
   0  -7   1      485.39      489.60     28.96 o 
   1  -7   1       39.42       36.76      4.28 o 
   2  -7   1       11.92       12.06      1.28 o 
   3  -7   1       10.10        9.44      1.25 o 
   4  -7   1        9.19        8.56      1.65 o 
   5  -7   1        2.13        3.57      1.02 o 
   6  -7   1      203.54      205.40     10.25 o 
   7  -7   1       63.66       66.93      3.84 o 
   8  -7   1        7.78        8.32      1.70 o 
   9  -7   1        0.40        0.46      1.08 o 
  -7  -6   1       18.85       20.03      2.11 o 
  -6  -6   1       45.36       40.78      2.44 o 
  -5  -6   1       80.50       83.89      6.24 o 
  -4  -6   1        1.69        2.60      0.72 o 
  -3  -6   1        1.50        1.19      0.59 o 
  -2  -6   1       24.45       28.56      1.63 o 
  -1  -6   1      288.14      308.37     12.25 o 
   0  -6   1       50.02       48.91      5.18 o 
   1  -6   1       22.00       24.40      1.00 o 
   2  -6   1      861.39      924.31     42.31 o 
   3  -6   1      269.76      244.61      6.92 o 
   4  -6   1        7.55        6.90      1.17 o 
   5  -6   1       18.17       14.21      2.35 o 
   6  -6   1       11.43       12.93      2.44 o 
   7  -6   1        0.49        0.95      1.20 o 
   8  -6   1       26.04       25.41      3.59 o 
   9  -6   1        1.01        3.80      1.78 o 
  -8  -5   1       33.51       40.38      2.57 o 
  -7  -5   1       57.85       65.43      3.02 o 
  -6  -5   1       39.61       40.83      2.29 o 
  -5  -5   1        4.07        3.98      0.88 o 
  -4  -5   1       16.32       13.98      1.40 o 
  -3  -5   1       74.35       76.54      3.38 o 
  -2  -5   1      959.08      968.38     14.50 o 
  -1  -5   1       17.93       18.14      2.02 o 
   0  -5   1      696.83      829.22     24.89 o 
   1  -5   1        0.09        1.24      0.32 o 
   2  -5   1      239.03      238.04      8.88 o 
   3  -5   1      177.15      231.37     14.85 o 
   4  -5   1       90.10       91.22      4.46 o 
   5  -5   1       36.85       46.23      3.35 o 
   6  -5   1       95.66       89.23      4.92 o 
   7  -5   1      266.02      256.34      8.84 o 
   8  -5   1        9.56       13.43      2.73 o 
   9  -5   1       38.76       41.97      4.17 o 
  10  -5   1        0.07        0.62      1.36 o 
  -8  -4   1        2.26        4.20      1.06 o 
  -7  -4   1        9.43        7.73      1.24 o 
  -6  -4   1        0.53        0.36      0.51 o 
  -5  -4   1       85.56       80.52      2.76 o 
  -4  -4   1       53.83       54.55      2.58 o 
  -3  -4   1       39.39       42.84      2.15 o 
  -2  -4   1      127.18      116.37      3.24 o 
  -1  -4   1      468.56      448.58     12.50 o 
   0  -4   1     1364.04     1482.75     28.51 o 
   1  -4   1      823.64      876.86     16.69 o 
   2  -4   1      343.08      409.48     10.27 o 
   3  -4   1       18.36       24.82      2.48 o 
   4  -4   1        1.05        1.03      0.83 o 
   5  -4   1       10.68       11.20      1.94 o 
   6  -4   1        4.30        3.26      1.49 o 
   7  -4   1      205.29      207.43      7.73 o 
   8  -4   1        0.83        2.48      1.45 o 
   9  -4   1        0.57       -1.43      0.95 o 
  10  -4   1        0.21        1.61      1.53 o 
  -9  -3   1        1.14        3.64      2.07 o 
  -8  -3   1        0.53        0.55      0.67 o 
  -7  -3   1       14.18       15.26      1.54 o 
  -6  -3   1        2.38        2.06      1.11 o 
  -5  -3   1      131.53      124.82      3.85 o 
  -4  -3   1      577.80      567.41     10.66 o 
  -3  -3   1      246.61      212.13      4.73 o 
  -2  -3   1     2514.95     2582.33     13.68 o 
  -1  -3   1     2413.62     2225.57     33.17 o 
   0  -3   1      979.10      967.42     13.51 o 
   1  -3   1       78.88       95.87      3.82 o 
   2  -3   1      270.45      297.26      5.01 o 
   3  -3   1      730.25      867.33     11.03 o 
   4  -3   1       47.61       45.36      2.89 o 
   5  -3   1        7.40        7.56      1.61 o 
   6  -3   1     1656.64     1729.30     20.16 o 
   7  -3   1       43.28       45.28      3.64 o 
   8  -3   1        0.01        2.89      1.49 o 
   9  -3   1        1.47        0.91      1.24 o 
  10  -3   1        3.23        7.23      2.40 o 
  -9  -2   1        0.00        0.87      1.16 o 
  -8  -2   1        2.44        1.32      0.72 o 
  -7  -2   1        4.30        4.12      0.88 o 
  -6  -2   1       61.65       53.95      2.59 o 
  -5  -2   1      242.82      222.93      9.30 o 
  -4  -2   1      599.11      580.21     14.81 o 
  -3  -2   1       48.97       41.10      1.71 o 
  -2  -2   1      598.39      531.34      5.36 o 
  -1  -2   1      837.66      833.75     14.81 o 
   0  -2   1     4043.11     3832.60    182.62 o 
   1  -2   1     1422.34     1528.05     85.80 o 
   2  -2   1     9747.16     9708.78     77.79 o 
   3  -2   1     1146.22     1233.89     12.43 o 
   4  -2   1        1.69        3.34      0.85 o 
   5  -2   1      182.16      195.87     15.10 o 
   6  -2   1       85.29       69.94      4.09 o 
   7  -2   1       80.08       73.37      4.50 o 
   8  -2   1        1.42        1.32      1.12 o 
   9  -2   1        3.24        4.50      1.69 o 
  10  -2   1        2.46        2.31      1.82 o 
  -9  -1   1       27.17       29.54      3.47 o 
  -8  -1   1       81.28       76.34      4.96 o 
  -7  -1   1      146.70      145.13      6.20 o 
  -6  -1   1        7.07        2.51      4.11 o 
  -5  -1   1       12.74        7.18      0.99 o 
  -4  -1   1        4.23        4.24      0.83 o 
  -3  -1   1      869.77      758.74     70.54 o 
  -2  -1   1     2596.92     2467.62     15.16 o 
  -1  -1   1     2848.43     2638.91     86.77 o 
   0  -1   1      794.46      792.57     63.85 o 
   1  -1   1      942.68     1085.87     33.40 o 
   2  -1   1    23741.68    19772.30   1226.70 o 
   3  -1   1        0.44        4.18      0.72 o 
   4  -1   1      204.01      231.84     16.01 o 
   5  -1   1      106.12       99.18      2.65 o 
   6  -1   1       53.07       64.08      9.83 o 
   7  -1   1       15.96       13.01      2.35 o 
   8  -1   1       35.46       36.56      3.59 o 
   9  -1   1       20.09       20.94      3.39 o 
  10  -1   1        0.13        2.15      1.65 o 
  -9   0   1       11.21       12.89      2.60 o 
  -8   0   1        4.57        6.11      1.74 o 
  -7   0   1       30.77       28.27      1.81 o 
  -6   0   1       63.85       67.81      2.53 o 
  -5   0   1        9.65        9.01      1.32 o 
  -4   0   1      465.68      220.75    237.52 o 
  -3   0   1        0.58        2.97      1.43 o 
  -2   0   1     5699.44     5128.53     44.20 o 
  -1   0   1      423.55      404.19     21.76 o 
   0   0   1     1277.48     1337.81    126.29 o 
   1   0   1     1124.30     1223.26    151.96 o 
   2   0   1      494.83      569.69     61.84 o 
   3   0   1      203.48      201.61      9.87 o 
   4   0   1        1.68        1.77      0.40 o 
   5   0   1       99.96       97.77      3.80 o 
   6   0   1      165.32      164.91     12.77 o 
   7   0   1       32.18       25.20      2.89 o 
   8   0   1       55.25       64.20      4.75 o 
   9   0   1        3.82        6.36      2.11 o 
  10   0   1        0.69        1.20      1.65 o 
  -9   1   1        5.94        6.16      1.90 o 
  -8   1   1        2.88        2.85      1.20 o 
  -7   1   1       20.44       20.12      2.31 o 
  -6   1   1        2.56        3.67      0.76 o 
  -5   1   1      385.84      375.84     16.01 o 
  -4   1   1     1458.42     1455.34     87.44 o 
  -3   1   1      365.21      354.25     21.23 o 
  -2   1   1     5518.57     5551.16    150.56 o 
  -1   1   1     1243.05     1299.99     37.43 o 
   0   1   1       61.70       78.60      8.16 o 
   1   1   1      812.13      850.03    108.92 o 
   2   1   1       96.67      106.90      7.33 o 
   3   1   1      143.59      143.99      7.40 o 
   4   1   1     1651.42     1769.95     99.86 o 
   5   1   1      795.65      887.87     60.90 o 
   6   1   1       62.04       62.36      3.96 o 
   7   1   1        0.09        1.23      0.72 o 
   8   1   1        0.32       -0.04      0.99 o 
   9   1   1       14.34       13.05      2.89 o 
  -9   2   1        1.48        3.43      1.57 o 
  -8   2   1        6.09       10.70      2.19 o 
  -7   2   1        9.59       10.86      2.02 o 
  -6   2   1       65.43       67.30      3.64 o 
  -5   2   1       44.29       33.23      1.38 o 
  -4   2   1       13.24       22.23      1.02 o 
  -3   2   1       15.94       24.04      1.54 o 
  -2   2   1        1.18        2.01      0.28 o 
  -1   2   1       61.43       46.67      1.29 o 
   0   2   1        1.86        1.85      0.61 o 
   1   2   1       22.56       28.44      2.13 o 
   2   2   1      353.59      373.93     23.35 o 
   3   2   1        0.22        0.04      0.27 o 
   4   2   1        9.10        9.86      1.00 o 
   5   2   1        4.43        5.97      0.91 o 
   6   2   1       29.21       30.95      1.69 o 
   7   2   1        5.59        6.62      1.36 o 
   8   2   1        3.47        2.93      1.57 o 
   9   2   1       21.71       21.36      3.68 o 
 -10   3   1       27.06       33.75      4.01 o 
  -8   3   1      164.77      168.88      6.86 o 
  -7   3   1      155.92      151.08      5.95 o 
  -6   3   1       62.17       67.63      3.72 o 
  -5   3   1        5.94        9.58      1.57 o 
  -4   3   1       98.99      101.09      3.47 o 
  -3   3   1      130.80      114.45      6.02 o 
  -2   3   1      915.09     1027.83     68.60 o 
  -1   3   1     1063.84     1078.93     10.70 o 
   0   3   1      846.30      980.33     55.37 o 
   1   3   1       49.27       46.03      4.44 o 
   2   3   1     2143.44     2282.96    131.50 o 
   3   3   1      208.30      229.24     15.52 o 
   4   3   1       37.77       37.33      2.70 o 
   5   3   1       22.32       23.67      2.45 o 
   6   3   1       12.88       10.08      1.69 o 
   7   3   1        7.19       11.42      1.77 o 
   8   3   1        9.10       10.23      1.79 o 
   9   3   1        8.96       11.24      3.18 o 
 -10   4   1        0.35        1.61      1.53 o 
  -9   4   1       16.54       14.17      3.02 o 
  -8   4   1        0.35        0.79      0.77 o 
  -7   4   1       59.75       52.86      3.06 o 
  -6   4   1       25.43       26.87      1.90 o 
  -5   4   1        7.09        9.70      1.24 o 
  -4   4   1       91.28       89.76      3.90 o 
  -3   4   1      844.89      931.07     63.92 o 
  -2   4   1      429.84      508.71     56.82 o 
  -1   4   1        1.18        0.66      0.26 o 
   0   4   1        0.02        0.23      0.27 o 
   1   4   1       24.65       19.04      1.33 o 
   2   4   1        2.58        6.17      1.00 o 
   3   4   1       51.81       46.65      2.79 o 
   4   4   1      166.40      154.00     10.47 o 
   5   4   1       37.49       35.51      6.51 o 
   6   4   1        0.01        0.76      0.76 o 
   7   4   1       57.73       54.83      6.78 o 
   8   4   1        8.02        9.79      2.81 o 
 -10   5   1        0.00       -0.21      1.78 o 
  -9   5   1       28.06       22.43      3.84 o 
  -8   5   1       18.50       21.43      2.11 o 
  -7   5   1      218.59      205.63      8.18 o 
  -6   5   1      418.33      401.96     18.20 o 
  -5   5   1       17.76       21.73      1.68 o 
  -4   5   1       91.54       88.68      5.39 o 
  -3   5   1      160.46      182.73     18.29 o 
  -2   5   1       41.32       46.65      3.57 o 
  -1   5   1       31.12       36.77      2.29 o 
   0   5   1      192.50      178.43     23.28 o 
   1   5   1      432.28      461.03     50.38 o 
   2   5   1      129.38      125.97     17.31 o 
   3   5   1      500.47      511.54     47.03 o 
   4   5   1      358.09      355.49     32.16 o 
   5   5   1       29.48       32.23      4.19 o 
   6   5   1        6.13        6.39      1.50 o 
   7   5   1        0.96        0.91      1.01 o 
 -10   6   1        0.18        0.04      1.90 o 
  -9   6   1        3.29        3.64      2.15 o 
  -8   6   1       13.17       19.21      2.25 o 
  -7   6   1       23.14       20.37      2.16 o 
  -6   6   1      258.83      248.96      8.82 o 
  -5   6   1        7.52        7.35      1.27 o 
  -4   6   1      153.84      138.66      5.37 o 
  -3   6   1        1.13        1.20      0.60 o 
  -2   6   1      185.62      181.58     13.03 o 
  -1   6   1      803.46      867.75     62.11 o 
   0   6   1      366.42      366.02     42.57 o 
   1   6   1        9.26       10.92      2.02 o 
   2   6   1      133.03      140.66     11.82 o 
   3   6   1      134.46      114.63     10.60 o 
   4   6   1        7.03        5.14      1.27 o 
   5   6   1       13.62       12.96      1.98 o 
   6   6   1       13.05       13.96      2.19 o 
   7   6   1        0.47        1.44      1.22 o 
  -9   7   1       24.97       28.34      4.42 o 
  -8   7   1       14.22       13.10      3.06 o 
  -7   7   1       11.67       11.66      1.85 o 
  -6   7   1       22.87       24.11      2.08 o 
  -5   7   1      252.76      230.58      9.52 o 
  -4   7   1       49.67       51.23      3.76 o 
  -3   7   1       22.41       23.94      1.74 o 
  -2   7   1       65.66       65.08      5.23 o 
  -1   7   1       46.41       38.91      6.78 o 
   0   7   1      155.60      157.71     16.55 o 
   1   7   1        0.98        0.66      0.65 o 
   2   7   1        0.96        2.06      0.87 o 
   3   7   1       45.97       41.74      3.59 o 
   4   7   1       38.70       37.67      4.69 o 
   5   7   1        0.53        1.16      0.98 o 
   6   7   1       12.27       15.96      3.08 o 
  -8   8   1       18.25       21.03      3.84 o 
  -7   8   1        1.17        3.27      1.24 o 
  -6   8   1       16.84       18.57      2.13 o 
  -5   8   1       39.75       40.14      2.71 o 
  -4   8   1        0.51        1.74      1.16 o 
  -3   8   1      139.23      120.13      6.16 o 
  -2   8   1       66.81       74.92     11.03 o 
  -1   8   1       54.45       49.73      8.99 o 
   0   8   1        0.52        0.70      0.65 o 
   1   8   1       18.12       22.54      4.92 o 
   2   8   1        8.62       10.02      1.76 o 
   3   8   1       13.81       17.31      2.37 o 
   4   8   1       15.27       17.31      3.88 o 
   5   8   1       21.55       28.16      4.13 o 
  -8   9   1        0.87        3.55      2.48 o 
  -7   9   1       20.00       21.05      2.55 o 
  -6   9   1      100.28       95.26      6.07 o 
  -5   9   1       21.35       23.30      3.43 o 
  -4   9   1      148.09      129.55      6.90 o 
  -3   9   1       35.02       29.04      3.30 o 
  -2   9   1       60.04       55.61      4.54 o 
  -1   9   1        2.22        2.77      0.95 o 
   0   9   1      106.89      122.29     19.31 o 
   1   9   1       65.54       68.10     11.26 o 
   2   9   1       21.86       25.19      5.93 o 
   3   9   1        0.16        0.94      1.05 o 
  -6  10   1       36.61       34.04      3.92 o 
  -5  10   1        4.96        8.18      2.40 o 
  -4  10   1       19.01       23.75      3.72 o 
  -3  10   1       83.11       81.38      5.87 o 
  -2  10   1        0.54        1.12      1.24 o 
  -1  10   1      102.57       91.84      6.36 o 
   0  10   1       10.70       14.81      2.46 o 
   1  10   1       39.56       45.77      6.47 o 
   2  10   1        0.41        0.45      1.17 o 
  -3  11   1        0.02       -0.41      1.36 o 
  -2  11   1        5.16        5.00      2.11 o 
   0 -11   2        1.09        1.82      1.65 o 
   1 -11   2        0.18        0.25      1.03 o 
   2 -11   2        2.63        3.35      1.65 o 
   3 -11   2       19.92       15.62      3.43 o 
   4 -11   2        2.92        3.43      1.94 o 
  -3 -10   2       53.74       59.18      3.31 o 
  -2 -10   2        6.07       11.69      1.78 o 
  -1 -10   2       45.38       46.68      6.51 o 
   0 -10   2       42.70       52.03      6.96 o 
   1 -10   2       10.91       13.43      3.02 o 
   2 -10   2        0.56        1.53      1.24 o 
   3 -10   2      200.38      184.99      8.88 o 
   4 -10   2       47.87       53.33      4.83 o 
   5 -10   2        8.38        8.26      2.35 o 
   6 -10   2        9.87        8.88      2.56 o 
  -4  -9   2        0.13        0.75      0.96 o 
  -3  -9   2       11.92       14.09      1.82 o 
  -2  -9   2        0.02        0.41      0.67 o 
  -1  -9   2       62.65       58.91      3.65 o 
   0  -9   2      164.99      176.12     13.89 o 
   1  -9   2       58.93       56.82      7.19 o 
   2  -9   2      235.97      211.93      8.80 o 
   3  -9   2       44.98       45.90      4.17 o 
   4  -9   2        0.14       -0.17      0.78 o 
   5  -9   2       69.68       68.66      5.29 o 
   6  -9   2        7.30        6.90      2.27 o 
   7  -9   2        2.10        3.10      1.90 o 
  -5  -8   2       17.90       16.59      1.99 o 
  -4  -8   2        0.24        0.77      0.80 o 
  -3  -8   2       27.53       30.18      2.11 o 
  -2  -8   2        2.61        7.18      1.75 o 
  -1  -8   2       51.09       47.07      4.47 o 
   0  -8   2        4.87        6.05      1.04 o 
   1  -8   2        3.49        3.71      0.76 o 
   2  -8   2      130.92      125.34      6.28 o 
   3  -8   2       96.46      102.66      5.78 o 
   4  -8   2       98.14       87.95      5.45 o 
   5  -8   2      131.77      114.96      4.27 o 
   6  -8   2       11.02        8.40      1.59 o 
   7  -8   2        0.05        0.74      0.92 o 
   8  -8   2        6.30       10.06      2.01 o 
  -6  -7   2        9.16       10.32      1.57 o 
  -5  -7   2       12.26       13.04      1.64 o 
  -4  -7   2       12.42       15.71      1.71 o 
  -3  -7   2       18.36       19.84      1.76 o 
  -2  -7   2        3.34        4.94      0.92 o 
  -1  -7   2        3.72        5.02      0.94 o 
   0  -7   2        0.75        1.43      0.56 o 
   1  -7   2       13.55       15.02      1.18 o 
   2  -7   2       47.96       57.02      2.47 o 
   3  -7   2        2.30        2.79      0.91 o 
   4  -7   2      133.66      140.27      4.20 o 
   5  -7   2        7.25        6.24      1.90 o 
   6  -7   2        0.67        0.50      1.16 o 
   7  -7   2       31.94       37.35      3.80 o 
   8  -7   2        2.08        2.27      1.61 o 
   9  -7   2        0.79        2.69      1.82 o 
  -7  -6   2        3.51        4.20      1.14 o 
  -6  -6   2       36.02       34.91      2.23 o 
  -5  -6   2       22.72       18.73      2.50 o 
  -4  -6   2       18.89       17.06      2.73 o 
  -3  -6   2       79.58       76.72      3.31 o 
  -2  -6   2       11.14       11.86      1.50 o 
  -1  -6   2      128.53      123.10      3.78 o 
   0  -6   2      234.11      233.70     16.01 o 
   1  -6   2        7.52        4.75      1.40 o 
   2  -6   2      683.89      762.52     34.76 o 
   3  -6   2      205.58      200.61      6.94 o 
   4  -6   2      309.12      278.27      8.43 o 
   5  -6   2       20.51       19.58      2.77 o 
   6  -6   2        3.58        3.10      1.40 o 
   7  -6   2        0.65        0.66      1.07 o 
   8  -6   2       17.47       17.02      3.10 o 
   9  -6   2       21.67       21.28      3.72 o 
  -8  -5   2        4.02        4.79      1.16 o 
  -7  -5   2        3.38        3.08      0.94 o 
  -6  -5   2       94.17       88.37      5.49 o 
  -5  -5   2       85.03       80.50      3.54 o 
  -4  -5   2       18.77       19.44      1.80 o 
  -3  -5   2      165.07      144.71      4.16 o 
  -2  -5   2        2.45        6.09      1.08 o 
  -1  -5   2       49.39       37.94      5.10 o 
   0  -5   2     1730.16     1776.48     12.28 o 
   1  -5   2      516.80      527.79      4.50 o 
   2  -5   2      741.89      799.66      8.28 o 
   3  -5   2        1.25        1.53      0.34 o 
   4  -5   2        9.25       14.29      2.19 o 
   5  -5   2       11.36       11.82      2.15 o 
   6  -5   2        4.36        5.87      1.69 o 
   7  -5   2       21.21       23.88      2.97 o 
   8  -5   2       55.43       51.56      4.46 o 
   9  -5   2        2.83        3.55      1.86 o 
  10  -5   2        0.32        1.32      1.57 o 
  -9  -4   2        9.17       13.53      2.19 o 
  -8  -4   2       57.83       56.15      2.77 o 
  -7  -4   2       54.81       54.57      4.38 o 
  -6  -4   2      105.44      109.81      7.33 o 
  -5  -4   2        8.72       10.16      1.88 o 
  -4  -4   2        0.69        0.50      0.49 o 
  -3  -4   2       37.93       36.29      1.25 o 
  -2  -4   2     1936.25     2000.46     28.50 o 
  -1  -4   2       43.86       53.56      2.04 o 
   0  -4   2      110.59      140.81      3.69 o 
   1  -4   2      774.59      770.13     30.74 o 
   2  -4   2      257.27      240.22      8.49 o 
   3  -4   2       50.41       72.75      3.68 o 
   4  -4   2      450.33      486.94      9.91 o 
   5  -4   2      645.35      639.42     12.19 o 
   6  -4   2        0.03        0.08      0.91 o 
   7  -4   2        3.87        4.42      1.65 o 
   8  -4   2       54.25       57.55      4.63 o 
   9  -4   2        5.00        7.81      2.27 o 
  10  -4   2        0.54        3.26      1.74 o 
  -9  -3   2        3.31        4.24      1.39 o 
  -8  -3   2       17.05       18.73      1.76 o 
  -7  -3   2        1.41        1.19      0.79 o 
  -6  -3   2        5.93        4.99      1.11 o 
  -5  -3   2       20.19       19.97      1.59 o 
  -4  -3   2        4.50        3.48      0.80 o 
  -3  -3   2      499.23      449.65      8.30 o 
  -2  -3   2      453.62      458.85     17.16 o 
  -1  -3   2      497.17      556.44     11.63 o 
   0  -3   2      140.00      130.78      4.59 o 
   1  -3   2       88.43       92.34      5.14 o 
   2  -3   2     4260.79     4161.44    275.92 o 
   3  -3   2      428.70      491.11      8.76 o 
   4  -3   2     4460.00     4783.25     30.03 o 
   5  -3   2      254.87      252.87      7.48 o 
   6  -3   2       11.02       12.27      2.23 o 
   7  -3   2      252.87      243.32      8.59 o 
   8  -3   2       70.16       65.81      4.92 o 
   9  -3   2        0.06        0.78      1.40 o 
  10  -3   2        0.00       -1.86      1.24 o 
  -8  -2   2      166.09      181.04      5.36 o 
  -7  -2   2       32.87       35.72      4.32 o 
  -6  -2   2      102.12       80.02     11.75 o 
  -5  -2   2       86.91       92.62      4.38 o 
  -4  -2   2       22.38       12.65     14.31 o 
  -3  -2   2       56.90       23.90     13.20 o 
  -2  -2   2      593.76      373.06    204.42 o 
  -1  -2   2      788.61      868.26     76.24 o 
   0  -2   2     6272.69     5911.63    336.83 o 
   1  -2   2     1483.68     1615.48     63.83 o 
   2  -2   2      424.78      499.67      5.58 o 
   3  -2   2      162.86      183.43     15.26 o 
   4  -2   2     2027.30     2434.48    253.38 o 
   5  -2   2       61.39       68.55      6.96 o 
   6  -2   2        1.25        0.37      0.83 o 
   7  -2   2      450.55      429.10     11.32 o 
   8  -2   2        9.88        9.75      2.35 o 
   9  -2   2       12.05       12.64      2.85 o 
  10  -2   2       25.77       22.27      3.84 o 
  -8  -1   2        4.67        8.76      1.45 o 
  -7  -1   2        0.78        0.79      0.70 o 
  -6  -1   2       64.78       49.25      3.95 o 
  -5  -1   2       46.21       39.66      3.61 o 
  -4  -1   2      878.41      902.28      7.73 o 
  -3  -1   2        0.30        4.63      2.25 o 
  -2  -1   2       76.04       59.16      1.18 o 
  -1  -1   2      688.96      757.82     17.06 o 
   0  -1   2     6234.68     6032.80     45.32 o 
   1  -1   2      391.98      413.19     25.74 o 
   2  -1   2      335.78      375.31     41.17 o 
   3  -1   2      195.80      229.77     26.05 o 
   4  -1   2       59.57       59.43      4.52 o 
   5  -1   2        8.90       14.61      1.21 o 
   6  -1   2       10.88        8.10      1.82 o 
   7  -1   2        4.95        7.11      1.94 o 
   8  -1   2        0.89        0.29      1.28 o 
   9  -1   2        0.74        0.78      1.49 o 
  10  -1   2        0.48        0.41      1.53 o 
 -10   0   2        8.82        9.38      2.52 o 
  -9   0   2       38.64       37.80      3.80 o 
  -8   0   2        1.76        2.93      1.28 o 
  -7   0   2        0.08       -0.01      0.52 o 
  -6   0   2       53.05       60.98      3.97 o 
  -5   0   2       23.14       19.52      1.24 o 
  -4   0   2     1082.84     1186.56      8.43 o 
  -3   0   2      445.20      427.17      4.20 o 
  -2   0   2     2626.32     2491.17     21.61 o 
  -1   0   2      681.74      680.83     21.96 o 
   0   0   2     3144.72     3314.77    346.48 o 
   1   0   2     3705.23     4039.29    597.01 o 
   2   0   2      817.23      909.81    119.39 o 
   3   0   2      167.91      177.95     18.03 o 
   4   0   2       34.32       32.63      3.86 o 
   5   0   2       18.85       20.11      1.90 o 
   6   0   2      219.71      251.11     28.44 o 
   7   0   2       41.04       45.90      3.92 o 
   8   0   2       12.20       12.81      2.69 o 
   9   0   2        4.60        6.98      2.31 o 
 -10   1   2        9.48       11.15      2.73 o 
  -9   1   2       31.78       29.17      3.39 o 
  -8   1   2       51.23       46.48      4.50 o 
  -7   1   2       40.04       42.88      3.14 o 
  -6   1   2      277.15      255.43      7.11 o 
  -5   1   2      223.76      248.90      8.43 o 
  -4   1   2      388.84      434.90     14.65 o 
  -3   1   2      403.64      425.91     18.05 o 
  -2   1   2      411.70      444.45     17.78 o 
  -1   1   2      150.10      166.86     10.89 o 
   0   1   2     2810.82     3197.84    449.10 o 
   1   1   2     3756.17     4163.90    591.50 o 
   2   1   2      207.06      206.82     30.36 o 
   3   1   2        5.85        7.02      1.28 o 
   4   1   2      378.27      361.06     40.44 o 
   5   1   2      141.30      133.46     15.37 o 
   6   1   2      102.90      104.90     11.82 o 
   7   1   2        2.79        2.73      1.24 o 
   8   1   2       26.07       24.42      3.55 o 
   9   1   2       11.15       13.34      2.97 o 
 -10   2   2        0.02        0.37      1.40 o 
  -9   2   2       20.45       15.99      3.06 o 
  -8   2   2       16.03       21.85      3.18 o 
  -7   2   2       64.24       64.66      3.78 o 
  -6   2   2      230.14      215.12      9.04 o 
  -5   2   2      363.40      400.59     17.08 o 
  -4   2   2      248.31      257.42     14.17 o 
  -3   2   2        8.48        9.37      0.60 o 
  -2   2   2       38.22       38.19      1.50 o 
  -1   2   2     2016.27     2161.49    164.38 o 
   0   2   2    11751.52    11828.11    467.43 o 
   1   2   2     3430.40     3714.57    562.46 o 
   2   2   2       41.07       48.06      6.55 o 
   3   2   2      201.32      186.89     29.37 o 
   4   2   2      194.59      197.86     26.07 o 
   5   2   2       48.04       47.06      5.35 o 
   6   2   2        3.69        3.17      1.00 o 
   7   2   2       55.26       59.85      7.99 o 
   8   2   2        0.17        0.87      1.28 o 
   9   2   2       17.22       15.82      3.51 o 
 -10   3   2       11.39        9.91      2.64 o 
  -9   3   2       25.54       28.96      3.97 o 
  -8   3   2       23.19       20.82      3.18 o 
  -7   3   2       88.76       86.31      5.76 o 
  -6   3   2       12.45       10.81      2.31 o 
  -5   3   2      165.17      140.15      5.34 o 
  -4   3   2      268.03      263.30      8.48 o 
  -3   3   2      167.50      190.23     10.27 o 
  -2   3   2      329.71      348.87     27.39 o 
  -1   3   2      703.25      743.73     55.83 o 
   0   3   2      301.23      340.92     47.20 o 
   1   3   2        3.22        0.34      0.60 o 
   2   3   2       64.45       58.25      6.88 o 
   3   3   2      136.03      146.66     15.04 o 
   4   3   2       11.81       11.83      1.98 o 
   5   3   2       97.72       88.23      5.93 o 
   6   3   2      219.08      205.03     26.32 o 
   7   3   2        8.37        6.31      1.49 o 
   8   3   2        2.38        5.51      1.49 o 
 -10   4   2       16.60       16.36      3.59 o 
  -9   4   2        9.81       11.11      2.69 o 
  -8   4   2       29.83       28.67      3.30 o 
  -7   4   2       11.64       13.37      1.67 o 
  -6   4   2      937.36      946.88     56.87 o 
  -5   4   2      899.92      930.98     75.74 o 
  -4   4   2        9.38       13.52      0.88 o 
  -3   4   2       45.87       44.97      3.36 o 
  -2   4   2       16.34       21.69      1.46 o 
  -1   4   2        1.08        6.97      5.31 o 
   0   4   2        2.13        1.63      0.54 o 
   1   4   2      529.87      578.71     71.22 o 
   2   4   2      420.24      394.55     46.12 o 
   3   4   2       16.21       14.50      1.63 o 
   4   4   2        3.45        2.73      0.92 o 
   5   4   2       95.40       89.44     10.68 o 
   6   4   2       75.59       74.88     10.68 o 
   7   4   2       19.64       24.78      2.69 o 
   8   4   2        0.84        2.56      1.27 o 
 -10   5   2        0.74        1.49      2.07 o 
  -9   5   2        7.70        9.34      2.77 o 
  -8   5   2       35.72       35.86      3.92 o 
  -7   5   2        0.55        1.65      1.49 o 
  -6   5   2       72.90       69.66      6.40 o 
  -5   5   2        7.50        8.89      1.76 o 
  -4   5   2      107.65      109.31      5.84 o 
  -3   5   2      162.02      184.95     18.62 o 
  -2   5   2      256.84      189.75     88.05 o 
  -1   5   2      203.57      213.67     12.50 o 
   0   5   2      400.42      395.99     43.29 o 
   1   5   2       72.10       60.47      4.59 o 
   2   5   2      481.64      486.07     69.84 o 
   3   5   2        9.30       10.57      1.90 o 
   4   5   2      113.71      112.54     13.53 o 
   5   5   2       65.64       64.14     10.95 o 
   6   5   2        0.80        1.19      0.96 o 
   7   5   2        0.01        0.38      1.04 o 
  -9   6   2        2.35        3.35      2.19 o 
  -8   6   2       21.93       26.27      3.92 o 
  -7   6   2      212.99      199.62     13.63 o 
  -6   6   2       49.49       46.34      2.63 o 
  -5   6   2        2.49        1.91      0.77 o 
  -4   6   2        5.03        5.69      1.09 o 
  -3   6   2      678.25      673.81     95.14 o 
  -2   6   2      227.38      216.78      4.56 o 
  -1   6   2        6.37        8.39      0.95 o 
   0   6   2       18.49       17.78      2.38 o 
   1   6   2      159.03      137.87     15.41 o 
   2   6   2        2.12        1.82      0.76 o 
   3   6   2        0.67        0.98      0.73 o 
   4   6   2        4.71        5.89      1.57 o 
   5   6   2        3.28        4.25      1.36 o 
   6   6   2        4.81        3.67      1.41 o 
  -9   7   2        0.03       -0.66      1.98 o 
  -8   7   2       13.26       13.05      3.18 o 
  -7   7   2       19.54       19.21      3.30 o 
  -6   7   2       25.03       26.91      2.16 o 
  -5   7   2       43.16       47.21      2.63 o 
  -4   7   2      243.95      225.18     12.54 o 
  -3   7   2       18.54       20.35      1.44 o 
  -2   7   2      326.29      283.60     40.66 o 
  -1   7   2      669.38      676.97     98.53 o 
   0   7   2      472.77      505.35     68.18 o 
   1   7   2       60.99       62.42      9.07 o 
   2   7   2       50.85       48.85      4.40 o 
   3   7   2        5.17        5.37      1.31 o 
   4   7   2        5.46        6.68      1.57 o 
   5   7   2        1.45        0.82      1.24 o 
  -8   8   2        2.73        3.43      2.11 o 
  -7   8   2       15.38       15.78      3.22 o 
  -6   8   2       99.48       98.55      4.56 o 
  -5   8   2      230.75      210.44      5.77 o 
  -4   8   2        6.43        6.52      1.31 o 
  -3   8   2       11.74       13.47      2.52 o 
  -2   8   2       10.15        9.21      2.19 o 
  -1   8   2        8.81       13.32      2.93 o 
   0   8   2       65.23       71.66      8.43 o 
   1   8   2       15.36       19.69      4.54 o 
   2   8   2      190.11      185.52     26.58 o 
   3   8   2       18.58       20.89      2.58 o 
   4   8   2       16.84       18.98      4.40 o 
  -7   9   2       21.99       22.51      3.92 o 
  -6   9   2       10.51       11.53      2.64 o 
  -5   9   2      135.72      139.43      7.15 o 
  -4   9   2       33.77       28.46      3.35 o 
  -3   9   2        7.64       11.44      2.64 o 
  -2   9   2       33.06       32.39      3.51 o 
  -1   9   2       10.65       12.47      2.46 o 
   0   9   2       13.68       13.26      2.21 o 
   1   9   2       20.59       23.84      5.93 o 
   2   9   2        0.16        0.14      0.83 o 
   3   9   2        9.24       11.77      2.25 o 
  -5  10   2        0.66        0.62      1.36 o 
  -4  10   2        5.95        8.43      2.35 o 
  -3  10   2       53.27       45.15      4.46 o 
  -2  10   2       75.72       71.39      5.54 o 
  -1  10   2        4.46        5.70      2.02 o 
   0  10   2       21.52       25.46      5.62 o 
   1  10   2       90.19       97.05     10.41 o 
   0 -11   3        0.57        2.52      1.82 o 
   1 -11   3        0.75        0.17      1.49 o 
   2 -11   3       13.37       10.08      2.81 o 
   3 -11   3        0.79        1.65      1.57 o 
   4 -11   3       20.74       19.04      3.80 o 
  -3 -10   3        1.35        2.33      1.20 o 
  -2 -10   3        2.40        4.74      1.26 o 
  -1 -10   3       15.00       16.15      1.83 o 
   0 -10   3        0.01        0.06      0.69 o 
   1 -10   3        0.94        0.50      1.32 o 
   2 -10   3        1.31        1.20      1.24 o 
   3 -10   3        3.67        4.01      1.78 o 
   4 -10   3       50.76       46.64      4.59 o 
   5 -10   3       13.40       17.43      3.47 o 
   6 -10   3        1.17        2.64      1.57 o 
  -4  -9   3       15.29       15.79      2.04 o 
  -3  -9   3        8.57        8.96      1.52 o 
  -2  -9   3        2.67        4.77      1.12 o 
  -1  -9   3       40.12       41.24      2.52 o 
   0  -9   3       64.36       74.62      5.16 o 
   1  -9   3      304.80      282.07     10.25 o 
   2  -9   3       15.75       15.90      2.97 o 
   3  -9   3       26.97       35.45      3.68 o 
   4  -9   3        1.50        0.00      0.91 o 
   5  -9   3       16.37       14.21      3.02 o 
   6  -9   3        2.82        5.33      2.02 o 
   7  -9   3       16.31       18.09      3.59 o 
  -6  -8   3        3.91        3.70      1.18 o 
  -5  -8   3       28.06       29.40      2.47 o 
  -4  -8   3        0.00       -0.08      0.62 o 
  -3  -8   3       15.67       18.17      1.83 o 
  -2  -8   3        1.25        1.45      1.24 o 
  -1  -8   3        1.26        1.24      1.16 o 
   0  -8   3      172.35      178.53      9.35 o 
   1  -8   3      143.50      152.74      7.73 o 
   2  -8   3       68.50       61.51      4.50 o 
   3  -8   3       18.41       18.18      2.93 o 
   4  -8   3       29.31       32.26      3.47 o 
   5  -8   3       56.24       53.91      4.59 o 
   6  -8   3      181.23      173.10      8.26 o 
   7  -8   3        3.56        5.37      2.11 o 
   8  -8   3        0.60        2.48      1.49 o 
  -6  -7   3       11.85       15.60      1.87 o 
  -5  -7   3        5.09        5.12      1.98 o 
  -4  -7   3       23.23       20.32      2.27 o 
  -3  -7   3       19.33       18.51      2.03 o 
  -2  -7   3       63.41       58.79      2.98 o 
  -1  -7   3      278.78      264.27      8.72 o 
   0  -7   3      164.14      149.91      5.62 o 
   1  -7   3      168.74      166.97      4.39 o 
   2  -7   3       75.54       70.89      4.50 o 
   3  -7   3        1.73        1.53      0.95 o 
   4  -7   3      231.05      241.63      8.59 o 
   5  -7   3        2.33        5.82      1.78 o 
   6  -7   3        1.47        3.02      1.65 o 
   7  -7   3       13.91       10.99      2.69 o 
   8  -7   3        0.00       -0.17      1.16 o 
   9  -7   3        9.18       12.39      3.22 o 
  -7  -6   3        8.12        9.96      1.55 o 
  -6  -6   3        4.59        5.90      1.39 o 
  -5  -6   3        7.98       10.66      1.73 o 
  -4  -6   3        0.05        0.54      0.58 o 
  -3  -6   3        1.75        1.56      0.73 o 
  -2  -6   3       45.72       49.35      2.54 o 
  -1  -6   3       23.11       19.04      1.57 o 
   0  -6   3      183.94      175.76      4.30 o 
   1  -6   3       80.08       83.43      7.50 o 
   2  -6   3      529.83      563.94     12.66 o 
   3  -6   3      240.03      238.16      7.73 o 
   4  -6   3      160.51      155.79      6.49 o 
   5  -6   3       40.40       43.29      3.68 o 
   6  -6   3        5.11        5.78      1.86 o 
   7  -6   3        6.62        6.32      2.15 o 
   8  -6   3        2.84        6.86      2.23 o 
   9  -6   3        0.92        2.19      1.65 o 
  -8  -5   3        6.58        8.16      1.81 o 
  -7  -5   3       24.22       25.14      2.54 o 
  -6  -5   3      233.47      216.75      7.29 o 
  -5  -5   3      144.14      155.55      4.84 o 
  -4  -5   3        0.04       -0.30      0.46 o 
  -3  -5   3       44.49       41.34      3.90 o 
  -2  -5   3        4.36        5.62      1.02 o 
  -1  -5   3        0.07        5.47      1.40 o 
   0  -5   3     1259.81     1194.13     61.91 o 
   1  -5   3       91.63       96.58      4.44 o 
   2  -5   3       22.73       20.64      1.34 o 
   3  -5   3      377.79      377.90     30.01 o 
   4  -5   3       54.07       58.62      3.84 o 
   5  -5   3       26.39       16.61      2.56 o 
   6  -5   3      412.81      411.21     11.24 o 
   7  -5   3      339.19      333.14     10.74 o 
   8  -5   3       20.05       24.08      3.68 o 
   9  -5   3        0.32       -1.57      1.20 o 
  -9  -4   3        0.83        2.40      1.16 o 
  -8  -4   3       14.16       17.93      3.35 o 
  -7  -4   3       41.25       39.96      3.18 o 
  -6  -4   3       67.21       57.23      2.99 o 
  -5  -4   3       96.44       99.77      3.86 o 
  -4  -4   3      378.73      346.88      9.67 o 
  -3  -4   3      599.76      599.84      7.65 o 
  -2  -4   3      298.10      265.99      6.11 o 
  -1  -4   3     1224.68     1308.39     41.99 o 
   0  -4   3        3.77        4.61      0.74 o 
   1  -4   3        8.12        7.09      0.80 o 
   2  -4   3      942.73      965.06     56.84 o 
   3  -4   3     1751.45     1811.44     72.83 o 
   4  -4   3      236.57      241.59      7.35 o 
   5  -4   3        5.31        4.92      1.49 o 
   6  -4   3      794.51      831.06     15.53 o 
   7  -4   3       12.70       14.91      2.77 o 
   8  -4   3       62.99       59.98      4.92 o 
   9  -4   3       13.31       13.01      2.93 o 
  -8  -3   3        0.71        2.07      1.40 o 
  -7  -3   3      143.02      160.16      7.23 o 
  -6  -3   3      567.56      574.93     12.72 o 
  -5  -3   3       22.07       21.82      5.57 o 
  -4  -3   3      120.66      124.44      3.05 o 
  -3  -3   3       19.04       22.01      7.49 o 
  -2  -3   3     1360.45     1542.61    157.38 o 
  -1  -3   3      745.46      791.19     36.50 o 
   0  -3   3        8.37       13.57      1.30 o 
   1  -3   3      231.04      191.66     15.43 o 
   2  -3   3      252.14      207.08      8.78 o 
   3  -3   3       89.92       87.77      4.79 o 
   4  -3   3       31.12       28.30      1.18 o 
   5  -3   3       77.25       74.36      4.26 o 
   6  -3   3      167.98      163.26      6.78 o 
   7  -3   3      193.12      182.10      7.77 o 
   8  -3   3       68.57       63.21      5.04 o 
   9  -3   3       29.72       25.45      3.97 o 
  -8  -2   3       23.85       23.88      2.97 o 
  -7  -2   3       77.60       74.58      2.54 o 
  -6  -2   3        3.72        2.57      0.67 o 
  -5  -2   3       47.67       52.32      2.80 o 
  -4  -2   3      111.72      107.40      3.14 o 
  -3  -2   3      168.24      181.10      6.21 o 
  -2  -2   3      123.73      139.47      6.31 o 
  -1  -2   3      773.42      778.40     26.44 o 
   0  -2   3      296.69      304.59      5.21 o 
   1  -2   3      194.31      200.87      2.97 o 
   2  -2   3     2211.71     2517.29     99.75 o 
   3  -2   3       50.78       59.85      5.37 o 
   4  -2   3        6.01        7.73      1.14 o 
   5  -2   3       10.29        9.95      1.59 o 
   6  -2   3       21.15       26.19      2.81 o 
   7  -2   3      141.65      124.76      6.44 o 
   8  -2   3       25.13       26.56      3.72 o 
   9  -2   3       12.25       18.01      3.47 o 
  -9  -1   3        0.41        1.86      1.32 o 
  -8  -1   3       28.01       24.83      2.89 o 
  -7  -1   3       76.97       74.92      7.85 o 
  -6  -1   3      145.26      128.71      3.82 o 
  -5  -1   3      129.90      111.31      2.47 o 
  -4  -1   3       88.92       71.79      1.77 o 
  -3  -1   3      703.18      648.07     10.30 o 
  -2  -1   3       47.21       49.75      1.62 o 
  -1  -1   3       50.96       39.95      0.93 o 
   0  -1   3     1314.81     1354.45     26.77 o 
   1  -1   3       54.64       58.58      4.23 o 
   2  -1   3      511.65      601.00     57.24 o 
   3  -1   3      135.26      141.50     18.80 o 
   4  -1   3       84.17       86.20     10.37 o 
   5  -1   3      105.40      111.45     11.96 o 
   6  -1   3      113.75       99.73      5.37 o 
   7  -1   3       42.55       40.65      3.76 o 
   8  -1   3        3.20        6.65      2.15 o 
   9  -1   3        1.31        0.50      1.36 o 
 -10   0   3        3.35        3.26      1.74 o 
  -9   0   3        0.03        0.66      1.36 o 
  -8   0   3       35.08       25.98      2.93 o 
  -7   0   3        0.10        0.05      0.41 o 
  -6   0   3       18.69       19.32      1.17 o 
  -5   0   3      155.75       96.94     52.06 o 
  -4   0   3     2743.51     2907.81     80.75 o 
  -3   0   3      567.87      578.66     13.11 o 
  -2   0   3      885.35      964.15      7.01 o 
  -1   0   3     1111.18     1180.12     13.68 o 
   0   0   3     1124.78     1241.03     57.24 o 
   1   0   3      874.50      965.87    125.34 o 
   2   0   3       14.34       12.88      1.86 o 
   3   0   3       87.52       79.35     12.74 o 
   4   0   3      103.58      118.15      4.26 o 
   5   0   3       62.62       59.57      4.30 o 
   6   0   3      113.37      110.51      8.86 o 
   7   0   3       64.62       52.92      4.34 o 
   8   0   3       13.03       11.98      2.81 o 
   9   0   3        3.41        3.55      1.94 o 
 -10   1   3        8.33       13.18      3.10 o 
  -9   1   3       51.09       44.41      4.17 o 
  -8   1   3       92.33       78.57      5.16 o 
  -7   1   3        1.25        2.06      0.72 o 
  -6   1   3      517.06      534.58     17.25 o 
  -5   1   3        9.49        8.25      0.79 o 
  -4   1   3      243.07      256.20     10.77 o 
  -3   1   3      193.17      201.49     12.50 o 
  -2   1   3      242.94      215.62      7.67 o 
  -1   1   3     1590.85     1685.21    107.87 o 
   0   1   3     1933.72     2075.41    223.16 o 
   1   1   3     5382.16     5644.48    795.43 o 
   2   1   3     1006.22      993.35    124.62 o 
   3   1   3      221.87      217.75     28.22 o 
   4   1   3       47.90       44.12      5.25 o 
   5   1   3       10.85       13.28      1.52 o 
   6   1   3       23.04       27.33      2.01 o 
   7   1   3        8.25        9.62      2.17 o 
   8   1   3       24.67       24.29      3.76 o 
   9   1   3        0.25        0.04      1.45 o 
 -10   2   3       19.47       27.47      4.09 o 
  -9   2   3        0.02        1.07      1.24 o 
  -8   2   3       15.43       13.84      2.73 o 
  -7   2   3        4.26        3.88      1.49 o 
  -6   2   3       18.98       23.59      1.73 o 
  -5   2   3        0.78        2.54      0.50 o 
  -4   2   3        0.03        0.90      0.32 o 
  -3   2   3     1043.41     1053.08     28.75 o 
  -2   2   3      173.57      159.92     10.23 o 
  -1   2   3       32.64       38.18      2.40 o 
   0   2   3      479.28      536.76     73.14 o 
   1   2   3      588.32      663.80     69.98 o 
   2   2   3       17.52       20.16      2.79 o 
   3   2   3       45.73       48.67      5.54 o 
   4   2   3       38.44       33.07      4.17 o 
   5   2   3        1.70        2.65      0.83 o 
   6   2   3       65.19       62.46     11.15 o 
   7   2   3        4.93        6.53      1.55 o 
 -10   3   3        0.05        0.50      1.32 o 
  -9   3   3        8.48        8.39      2.40 o 
  -8   3   3       97.14       90.14      5.74 o 
  -7   3   3       80.87       71.80      4.79 o 
  -6   3   3       23.66       26.63      2.48 o 
  -5   3   3      184.60      196.77     13.41 o 
  -4   3   3     1428.88     1559.49     36.97 o 
  -3   3   3      625.79      655.29     34.60 o 
  -2   3   3      457.91      519.70     21.29 o 
  -1   3   3        8.19        8.26      1.48 o 
   0   3   3      390.71      478.59     72.94 o 
   1   3   3      172.76      168.32     25.76 o 
   2   3   3       19.38       20.16      3.47 o 
   3   3   3      346.84      319.63     32.06 o 
   4   3   3      489.14      478.96     50.26 o 
   5   3   3       89.76       98.64      4.63 o 
   6   3   3       16.91       21.69      4.63 o 
   7   3   3       55.33       55.59      9.98 o 
   8   3   3        0.36        0.58      1.53 o 
 -10   4   3        5.94        7.06      2.56 o 
  -9   4   3        9.63       12.56      2.97 o 
  -8   4   3        5.24        7.27      2.15 o 
  -7   4   3       37.78       37.84      3.68 o 
  -6   4   3        3.20        2.50      0.86 o 
  -5   4   3       83.82       80.26      2.84 o 
  -4   4   3       49.16       48.94      3.05 o 
  -3   4   3       15.84       17.56      1.00 o 
  -2   4   3      374.49      422.04     14.56 o 
  -1   4   3      486.48      540.02     38.47 o 
   0   4   3      119.36      124.78     31.21 o 
   1   4   3       56.95       51.06      3.82 o 
   2   4   3      116.54       99.25     21.54 o 
   3   4   3       11.68       10.67      1.50 o 
   4   4   3       37.43       42.34      4.67 o 
   5   4   3       15.07       15.78      2.73 o 
   6   4   3       81.19       77.63      9.03 o 
   7   4   3        9.33        9.53      2.52 o 
 -10   5   3       28.95       39.29      4.63 o 
  -9   5   3       35.05       34.83      4.17 o 
  -8   5   3      103.73       98.49      6.40 o 
  -7   5   3        2.43        1.65      1.57 o 
  -6   5   3      232.29      214.45      8.14 o 
  -5   5   3        0.19       -0.02      0.54 o 
  -4   5   3      160.53      173.17     12.67 o 
  -3   5   3        3.89        6.44      0.80 o 
  -2   5   3      253.34      253.52     27.24 o 
  -1   5   3     1354.12     1477.16    240.76 o 
   0   5   3        1.47        1.14      0.61 o 
   1   5   3      398.11      379.72     48.79 o 
   2   5   3       98.29      108.17     16.32 o 
   3   5   3      109.81      102.46     14.67 o 
   4   5   3       27.23       28.31      5.08 o 
   5   5   3        2.33        2.08      1.08 o 
   6   5   3        4.23        6.24      1.96 o 
   7   5   3        4.31        8.01      1.89 o 
  -9   6   3       14.51       16.81      3.68 o 
  -8   6   3        0.20        0.33      1.32 o 
  -7   6   3       22.81       23.84      3.55 o 
  -6   6   3       53.93       44.33      3.97 o 
  -5   6   3        5.69        6.00      1.21 o 
  -4   6   3       35.24       28.68      1.93 o 
  -3   6   3      296.25      291.52     32.30 o 
  -2   6   3      232.00      230.57     40.07 o 
  -1   6   3       12.11       12.99      1.18 o 
   0   6   3       65.21       72.84      7.91 o 
   1   6   3      372.30      375.05     55.42 o 
   2   6   3      331.42      330.05     48.25 o 
   3   6   3        1.22        1.01      0.82 o 
   4   6   3       23.45       24.88      4.05 o 
   5   6   3        0.02        0.70      0.83 o 
   6   6   3        1.67        2.09      1.35 o 
  -9   7   3       14.01       12.89      3.47 o 
  -8   7   3       27.53       30.90      4.34 o 
  -7   7   3       92.27       89.52      6.03 o 
  -6   7   3      167.92      163.55      7.60 o 
  -5   7   3       73.65       67.52      3.80 o 
  -4   7   3      228.65      217.03      7.48 o 
  -3   7   3      560.60      542.57     53.89 o 
  -2   7   3       12.70        9.26      1.12 o 
  -1   7   3        4.68        2.77      0.91 o 
   0   7   3        7.42        7.15      2.83 o 
   1   7   3       87.75       83.25     14.52 o 
   2   7   3        4.55        8.44      2.33 o 
   3   7   3       97.10       93.79     13.84 o 
   4   7   3       91.03       85.90      8.39 o 
   5   7   3        6.02        5.43      1.76 o 
  -8   8   3       29.85       36.60      4.46 o 
  -7   8   3        1.06        3.26      1.86 o 
  -6   8   3        2.44        1.90      1.65 o 
  -5   8   3       47.10       41.54      2.83 o 
  -4   8   3       10.35        8.16      1.43 o 
  -3   8   3       82.03       71.76      4.79 o 
  -2   8   3       55.32       65.05     16.42 o 
  -1   8   3      111.26      115.17     19.21 o 
   0   8   3      113.49      116.81     15.20 o 
   1   8   3        0.01        0.48      0.75 o 
   2   8   3        0.06        0.88      0.87 o 
   3   8   3       12.46       14.15      2.33 o 
   4   8   3        1.57        0.67      1.08 o 
  -7   9   3       30.01       30.53      4.42 o 
  -6   9   3        7.47        7.85      2.60 o 
  -4   9   3        1.46        1.32      1.32 o 
  -3   9   3       13.71       11.48      2.52 o 
  -2   9   3       44.79       40.07      3.97 o 
  -1   9   3       57.43       58.39     11.11 o 
   0   9   3       24.86       28.62      5.52 o 
   1   9   3        0.68       -0.10      0.83 o 
   2   9   3        0.52        1.42      1.32 o 
  -4  10   3        1.39        0.95      1.36 o 
  -3  10   3        0.03       -0.21      1.07 o 
  -2  10   3        0.13        1.45      1.28 o 
  -1  10   3       10.81       13.50      2.31 o 
   0  10   3        4.41        4.63      1.76 o 
   0 -11   4        0.37        1.24      1.65 o 
   1 -11   4        1.46        2.89      1.98 o 
   2 -11   4        0.46        2.73      2.02 o 
   3 -11   4        9.41       11.24      2.89 o 
   4 -11   4        8.84        9.58      2.97 o 
  -3 -10   4        8.48        7.23      1.58 o 
  -2 -10   4        6.55        9.47      1.65 o 
  -1 -10   4        7.22        5.71      1.25 o 
   0 -10   4       29.07       31.11      3.84 o 
   1 -10   4       59.06       60.40      5.21 o 
   2 -10   4       15.56       22.18      3.76 o 
   3 -10   4        3.93        5.99      2.07 o 
   4 -10   4        2.61        3.47      1.53 o 
   5 -10   4        0.23       -0.62      0.95 o 
   6 -10   4        0.06        1.28      1.45 o 
  -4  -9   4       22.25       29.16      2.54 o 
  -3  -9   4        0.64        1.28      0.89 o 
  -2  -9   4       11.47        6.44      2.19 o 
  -1  -9   4       11.36       10.95      2.60 o 
   0  -9   4        5.80        6.24      2.02 o 
   1  -9   4       47.67       43.34      4.13 o 
   2  -9   4        1.03        1.24      1.36 o 
   3  -9   4        8.74       11.94      2.73 o 
   4  -9   4        5.09        3.72      1.57 o 
   5  -9   4        1.06        2.60      1.49 o 
   6  -9   4       78.42       76.55      5.91 o 
   7  -9   4       14.63       19.17      3.84 o 
  -6  -8   4        5.82        8.58      1.60 o 
  -5  -8   4        9.28       10.91      2.93 o 
  -4  -8   4       82.57       81.13      4.10 o 
  -3  -8   4       21.47       16.17      2.15 o 
  -2  -8   4       12.06       10.26      1.68 o 
  -1  -8   4       23.94       22.56      2.06 o 
   0  -8   4      153.16      150.40      4.74 o 
   1  -8   4      163.80      161.64      4.73 o 
   2  -8   4        1.31        3.64      1.49 o 
   3  -8   4      108.71      114.64      6.36 o 
   4  -8   4      173.67      170.37      7.85 o 
   5  -8   4       25.59       24.42      3.64 o 
   6  -8   4       13.91       22.97      3.72 o 
   7  -8   4       11.88       15.78      3.30 o 
   8  -8   4        0.08        0.66      1.57 o 
  -6  -7   4        0.88        0.51      1.02 o 
  -5  -7   4        3.71        5.72      1.40 o 
  -4  -7   4       29.42       29.20      2.37 o 
  -3  -7   4       21.38       24.06      2.16 o 
  -2  -7   4        1.54        0.99      0.64 o 
  -1  -7   4       35.97       33.83      2.23 o 
   0  -7   4      120.98      108.53     10.41 o 
   1  -7   4       22.37       15.31      2.48 o 
   2  -7   4      668.83      675.81     13.84 o 
   3  -7   4        0.93        2.19      1.20 o 
   4  -7   4        4.29        6.03      1.82 o 
   5  -7   4      273.84      255.88      9.42 o 
   6  -7   4       13.02       13.22      2.81 o 
   7  -7   4        7.64        8.68      2.48 o 
   8  -7   4        8.95       12.19      3.14 o 
  -7  -6   4        7.22       13.51      3.22 o 
  -6  -6   4       34.46       30.69      4.77 o 
  -5  -6   4       22.01       18.67      2.87 o 
  -4  -6   4        0.17        0.48      0.62 o 
  -3  -6   4      109.52      112.84      3.98 o 
  -2  -6   4      189.15      172.82      4.67 o 
  -1  -6   4        9.56       18.78      4.65 o 
   0  -6   4       49.61       37.29      2.93 o 
   1  -6   4       17.40       16.83      1.44 o 
   2  -6   4      391.68      386.23     16.19 o 
   3  -6   4      113.50      119.68      5.66 o 
   4  -6   4       21.36       20.86      2.56 o 
   5  -6   4      101.57      102.62      5.74 o 
   6  -6   4       39.55       46.85      4.17 o 
   7  -6   4        0.11        3.39      1.65 o 
   8  -6   4       70.50       65.73      5.45 o 
   9  -6   4       48.36       55.94      5.37 o 
  -8  -5   4        0.72        1.07      1.49 o 
  -7  -5   4        2.09        2.31      1.49 o 
  -6  -5   4      147.56      135.27     10.25 o 
  -5  -5   4       13.29       15.69      1.83 o 
  -4  -5   4      442.17      418.71      7.38 o 
  -3  -5   4       41.22       37.17      2.14 o 
  -2  -5   4      262.80      236.67      5.00 o 
  -1  -5   4      710.67      744.11     24.02 o 
   0  -5   4        5.05        2.78      0.68 o 
   1  -5   4        8.23        8.85      1.04 o 
   2  -5   4      191.72      189.31     13.28 o 
   3  -5   4       18.87       17.14      2.11 o 
   4  -5   4       71.19       66.88      4.26 o 
   5  -5   4      227.74      231.14      8.22 o 
   6  -5   4       25.42       26.52      3.10 o 
   7  -5   4        0.58        0.45      1.16 o 
   8  -5   4       93.25       90.22      6.20 o 
   9  -5   4        3.35        5.91      2.27 o 
  -9  -4   4        9.86       19.09      3.72 o 
  -8  -4   4       11.86       10.82      2.73 o 
  -7  -4   4        1.32        2.85      1.45 o 
  -6  -4   4       13.66       14.13      1.75 o 
  -5  -4   4        1.35        1.05      0.70 o 
  -4  -4   4      367.74      305.46     25.22 o 
  -3  -4   4       37.31       17.50     22.08 o 
  -2  -4   4       41.72       44.35     14.75 o 
  -1  -4   4      268.18      297.48      6.86 o 
   0  -4   4      136.08      126.50      5.68 o 
   1  -4   4       20.07       16.57      1.16 o 
   2  -4   4        9.04        8.57      0.90 o 
   3  -4   4       39.90       33.21      1.47 o 
   4  -4   4      557.73      572.45     11.65 o 
   5  -4   4       41.71       35.69      3.22 o 
   6  -4   4        0.30        1.61      1.16 o 
   7  -4   4       19.83       20.49      3.26 o 
   8  -4   4       24.00       22.14      3.64 o 
   9  -4   4        6.27        6.82      2.35 o 
  -9  -3   4        0.61        2.89      1.65 o 
  -8  -3   4        5.49        9.87      2.48 o 
  -7  -3   4       25.84       29.95      3.30 o 
  -6  -3   4       12.59       10.36      1.47 o 
  -5  -3   4      858.13      853.88     20.98 o 
  -4  -3   4       44.37       38.46      1.44 o 
  -3  -3   4       25.05       30.19      1.15 o 
  -2  -3   4       14.12       34.48      3.57 o 
  -1  -3   4      392.68      320.26     61.26 o 
   0  -3   4      221.65      213.81     10.31 o 
   1  -3   4       77.57       63.79      4.01 o 
   2  -3   4     1037.09     1077.68     44.72 o 
   3  -3   4      339.48      388.00      4.87 o 
   4  -3   4       38.13       37.32      2.60 o 
   5  -3   4        0.73        1.82      0.99 o 
   6  -3   4        5.09        8.96      2.07 o 
   7  -3   4       58.22       51.93      4.34 o 
   8  -3   4        0.31       -0.50      1.16 o 
   9  -3   4        0.07        2.35      1.53 o 
  -8  -2   4      230.52      228.20      8.72 o 
  -7  -2   4       34.60       31.29      2.64 o 
  -6  -2   4      135.01      137.28      3.13 o 
  -5  -2   4        9.24        7.00      0.80 o 
  -4  -2   4       72.29       67.64      3.70 o 
  -3  -2   4       23.07       19.75      0.91 o 
  -2  -2   4     1605.82     1620.80     82.55 o 
  -1  -2   4      277.49      263.50      9.73 o 
   0  -2   4      719.15      792.69      9.54 o 
   1  -2   4       16.57       18.51      1.05 o 
   2  -2   4      114.58      108.90      4.83 o 
   3  -2   4      386.58      446.22     41.17 o 
   4  -2   4       26.89       33.58      4.32 o 
   5  -2   4       64.44       59.36      3.97 o 
   6  -2   4        4.55        5.74      1.69 o 
   7  -2   4        1.42        0.70      1.07 o 
   8  -2   4        8.83       10.70      2.77 o 
   9  -2   4        1.40        1.45      1.61 o 
  -9  -1   4       22.41       25.37      3.51 o 
  -8  -1   4        0.45        0.06      0.70 o 
  -7  -1   4        2.04        2.20      0.80 o 
  -6  -1   4        8.86       10.84      1.36 o 
  -5  -1   4       49.55       43.32      1.53 o 
  -4  -1   4      361.82      362.63      6.50 o 
  -3  -1   4      205.02      204.80      3.11 o 
  -2  -1   4     1634.47     1825.89     30.77 o 
  -1  -1   4      152.35      147.60      3.65 o 
   0  -1   4      531.56      641.21      5.47 o 
   1  -1   4        0.87        1.36      0.41 o 
   2  -1   4      507.28      573.11     47.55 o 
   3  -1   4        3.09        4.55      1.01 o 
   4  -1   4      314.58      349.01     40.65 o 
   5  -1   4       63.38       61.32      9.23 o 
   6  -1   4      102.86       89.85      5.29 o 
   7  -1   4       79.43       75.97      5.29 o 
   8  -1   4       80.01       69.98      5.45 o 
   9  -1   4        2.58        3.02      2.11 o 
 -10   0   4        2.83        3.30      1.82 o 
  -9   0   4       27.54       30.94      3.51 o 
  -8   0   4      103.98      100.92      5.70 o 
  -7   0   4       96.40       99.15      7.29 o 
  -6   0   4       86.19       80.64      4.38 o 
  -5   0   4        0.43        1.47      0.42 o 
  -4   0   4      601.01      604.64     17.66 o 
  -3   0   4      388.11      400.59      9.48 o 
  -2   0   4      247.25      244.48      3.91 o 
  -1   0   4     1075.94     1199.38     13.97 o 
   0   0   4     1217.37     1280.32     91.69 o 
   1   0   4      777.00      901.83     10.66 o 
   2   0   4       44.27       55.19      2.81 o 
   3   0   4      591.02      707.71     10.41 o 
   4   0   4       36.78       30.40      2.79 o 
   5   0   4       11.11        9.98      1.86 o 
   6   0   4       20.98       23.05      1.98 o 
   7   0   4       98.45       88.94      5.82 o 
   8   0   4        3.85        5.82      2.23 o 
   9   0   4        0.51        1.69      1.78 o 
 -10   1   4        0.01        0.50      1.40 o 
  -9   1   4       14.97       22.06      3.43 o 
  -8   1   4       28.81       27.27      3.14 o 
  -7   1   4        6.35        5.04      1.03 o 
  -6   1   4      219.06      217.47      9.11 o 
  -5   1   4        3.28        4.83      0.61 o 
  -4   1   4      755.34      785.22     71.70 o 
  -3   1   4      717.22      766.50     18.36 o 
  -2   1   4      928.59      914.57     41.27 o 
  -1   1   4      942.94      986.21     54.79 o 
   0   1   4        9.65        8.07      0.76 o 
   1   1   4      622.70      706.51     88.34 o 
   2   1   4      139.67      112.50     20.94 o 
   3   1   4      140.67      155.13     23.20 o 
   4   1   4       20.18       17.72      2.83 o 
   5   1   4       73.40       67.42     10.64 o 
   6   1   4       23.88       29.91      2.93 o 
   7   1   4        1.77        2.44      1.40 o 
   8   1   4        1.02        0.78      1.36 o 
 -10   2   4        2.03        0.04      1.32 o 
  -9   2   4        4.84        6.73      2.11 o 
  -8   2   4       10.86       11.28      2.48 o 
  -7   2   4        0.25        0.87      0.95 o 
  -6   2   4      249.74      248.80      5.10 o 
  -5   2   4      165.48      148.56     12.62 o 
  -4   2   4      879.86      949.78     38.42 o 
  -3   2   4      429.50      439.23     17.29 o 
  -2   2   4     1764.72     1906.30     85.17 o 
  -1   2   4      557.78      550.27     36.63 o 
   0   2   4     1022.17     1172.20    158.72 o 
   1   2   4     2198.63     2429.80    393.00 o 
   2   2   4     1735.59     1882.00    280.24 o 
   3   2   4       22.09       23.61      4.03 o 
   4   2   4       64.98       58.11      5.68 o 
   5   2   4       70.74       68.56      6.09 o 
   6   2   4       91.55       97.37     12.85 o 
   7   2   4        2.03        1.67      1.01 o 
   8   2   4       35.07       35.65      4.30 o 
 -10   3   4        2.66        3.55      1.94 o 
  -9   3   4        8.08        8.80      2.48 o 
  -8   3   4       18.73       20.28      3.26 o 
  -7   3   4       97.49       97.04      5.62 o 
  -6   3   4      217.97      206.56      7.64 o 
  -5   3   4      224.64      224.94      4.64 o 
  -4   3   4        8.71        8.41      0.79 o 
  -3   3   4      180.20      174.08      3.33 o 
  -2   3   4      155.63      152.34     10.10 o 
  -1   3   4       39.67       40.68      2.48 o 
   0   3   4      957.17     1124.96    161.65 o 
   1   3   4        1.78        1.39      0.70 o 
   2   3   4        0.22        2.75      0.83 o 
   3   3   4       23.71       22.86      4.92 o 
   4   3   4        0.07        0.62      1.20 o 
   5   3   4        0.78        1.22      0.78 o 
   6   3   4       77.40       71.19     13.12 o 
   7   3   4        0.00        0.01      0.95 o 
   8   3   4        1.48        3.14      1.90 o 
 -10   4   4        0.71        1.61      1.82 o 
  -9   4   4        3.76        2.07      1.40 o 
  -8   4   4       23.41       27.31      3.30 o 
  -7   4   4       47.22       42.84      4.01 o 
  -6   4   4       57.85       53.33      4.09 o 
  -5   4   4       47.18       45.86      4.42 o 
  -4   4   4      247.22      267.37     15.39 o 
  -3   4   4        0.97        0.48      0.33 o 
  -2   4   4      121.63      126.42      6.45 o 
  -1   4   4       42.86       40.28      2.86 o 
   0   4   4     1628.30     1643.48    246.73 o 
   1   4   4     1137.67     1165.33    170.86 o 
   2   4   4       22.87       20.46      1.71 o 
   3   4   4      533.71      500.58     52.26 o 
   4   4   4       91.47       90.04      8.88 o 
   5   4   4        2.84        3.69      1.08 o 
   6   4   4        4.39        4.88      1.71 o 
   7   4   4        7.14        9.57      2.04 o 
 -10   5   4       15.49       13.05      3.51 o 
  -9   5   4        6.66        6.57      2.52 o 
  -8   5   4       13.52       13.10      3.10 o 
  -7   5   4      120.10      101.83      6.20 o 
  -6   5   4       16.16       18.05      2.97 o 
  -5   5   4        8.09        8.51      2.11 o 
  -4   5   4        0.86        0.31      0.41 o 
  -3   5   4      172.85      161.10      4.03 o 
  -2   5   4      299.25      291.03     26.86 o 
  -1   5   4      639.28      632.37     34.71 o 
   0   5   4       67.76       61.89      9.19 o 
   1   5   4       24.64       24.42      4.23 o 
   2   5   4       34.89       35.15      5.12 o 
   3   5   4       20.96       19.46      2.54 o 
   4   5   4      200.46      196.38     21.25 o 
   5   5   4       10.32        8.67      1.65 o 
   6   5   4       34.41       37.60      3.04 o 
  -9   6   4       13.58       15.82      3.72 o 
  -8   6   4       10.43       12.68      3.22 o 
  -7   6   4        4.54        5.91      2.07 o 
  -6   6   4      564.92      524.12     13.38 o 
  -5   6   4      717.67      719.40     14.87 o 
  -4   6   4       88.84       92.39      5.19 o 
  -3   6   4        0.23        0.69      0.47 o 
  -2   6   4      209.75      206.61     20.07 o 
  -1   6   4      413.50      377.51     72.50 o 
   0   6   4      412.23      411.35     62.75 o 
   1   6   4       37.01       36.80      6.38 o 
   2   6   4       57.46       55.32     10.91 o 
   3   6   4        0.66        2.67      1.90 o 
   4   6   4        3.38        1.69      1.01 o 
   5   6   4       28.63       30.85      3.07 o 
  -9   7   4       35.39       33.67      4.87 o 
  -8   7   4        2.42        4.46      2.27 o 
  -7   7   4        6.23       10.20      2.81 o 
  -6   7   4        0.16        1.16      1.45 o 
  -5   7   4        0.31        1.69      1.49 o 
  -4   7   4        9.28        7.88      1.35 o 
  -3   7   4        0.21        0.56      0.53 o 
  -2   7   4        5.22        4.57      1.95 o 
  -1   7   4      261.35      265.83     46.62 o 
   0   7   4       20.65       17.73      4.32 o 
   1   7   4       21.80       18.85      3.80 o 
   2   7   4       93.85       87.23     15.29 o 
   3   7   4        8.83       12.24      4.32 o 
   4   7   4        1.07        1.89      1.15 o 
  -8   8   4        1.12        2.89      2.35 o 
  -7   8   4       24.72       26.03      4.13 o 
  -6   8   4       18.80       26.36      3.84 o 
  -5   8   4       86.84       79.24      5.45 o 
  -4   8   4        9.32       10.25      2.48 o 
  -3   8   4       75.44       65.27      4.54 o 
  -2   8   4        4.68        7.83      1.46 o 
  -1   8   4       22.31       25.08      3.82 o 
   0   8   4       27.15       26.08      2.57 o 
   1   8   4       86.94       82.72      8.90 o 
   2   8   4        0.06       -0.42      0.71 o 
   3   8   4        0.01        1.13      1.40 o 
  -6   9   4        2.02        1.65      1.94 o 
  -3   9   4       11.55       13.92      2.85 o 
  -2   9   4        9.84       11.67      2.56 o 
  -1   9   4       26.80       27.23      3.68 o 
   0   9   4        0.70        1.77      0.96 o 
   1   9   4        6.41        6.05      1.59 o 
  -3  10   4        1.14        1.74      1.45 o 
  -2  10   4        1.22        0.33      1.16 o 
   0 -11   5        3.15        1.86      1.78 o 
   1 -11   5        5.34        2.02      1.98 o 
   2 -11   5       14.76       16.11      3.72 o 
   3 -11   5        8.15       13.51      3.35 o 
  -3 -10   5        5.13        6.94      1.59 o 
  -2 -10   5       14.92       16.61      3.51 o 
  -1 -10   5        2.52        0.70      1.36 o 
   0 -10   5        0.19       -0.37      1.07 o 
   1 -10   5        9.52       15.49      3.22 o 
   2 -10   5        5.88        6.36      2.19 o 
   3 -10   5        4.76        6.20      2.31 o 
   4 -10   5        0.06       -0.21      1.20 o 
   5 -10   5        9.59       10.00      2.89 o 
  -4  -9   5        5.07        7.93      1.85 o 
  -3  -9   5       93.47       98.62      5.14 o 
  -2  -9   5      124.83      127.80      7.64 o 
  -1  -9   5        9.28       10.63      1.78 o 
   0  -9   5        5.06        5.33      1.32 o 
   1  -9   5        0.08        0.21      1.07 o 
   2  -9   5       29.69       27.84      3.39 o 
   3  -9   5        0.02        1.16      1.24 o 
   4  -9   5       33.77       39.12      4.21 o 
   5  -9   5       54.40       51.27      4.83 o 
   6  -9   5       38.21       46.39      4.79 o 
   7  -9   5        0.00       -0.25      1.40 o 
  -5  -8   5        5.53       11.65      3.14 o 
  -4  -8   5       20.57       20.98      2.48 o 
  -3  -8   5        2.00        1.58      1.55 o 
  -2  -8   5        9.16        7.93      1.53 o 
  -1  -8   5       17.50       16.81      1.99 o 
   0  -8   5       26.73       24.73      2.06 o 
   1  -8   5        3.13        2.73      1.34 o 
   2  -8   5      142.82      130.75      6.73 o 
   3  -8   5        0.73        1.20      1.16 o 
   4  -8   5      172.33      180.12      8.26 o 
   5  -8   5        0.54        2.89      1.40 o 
   6  -8   5        2.42        3.35      1.69 o 
   7  -8   5        2.05        3.18      1.78 o 
  -6  -7   5       14.29       17.52      3.51 o 
  -5  -7   5       25.17       26.54      2.49 o 
  -4  -7   5       13.70       11.64      1.79 o 
  -3  -7   5        3.31        2.25      0.85 o 
  -2  -7   5       36.11       34.56      2.60 o 
  -1  -7   5      291.69      264.84      6.07 o 
   0  -7   5      496.46      481.72     27.47 o 
   1  -7   5      192.15      198.14      4.95 o 
   2  -7   5        4.70        4.67      1.57 o 
   3  -7   5       55.75       60.44      4.46 o 
   4  -7   5       10.37        9.54      2.31 o 
   5  -7   5       10.27        9.58      2.35 o 
   6  -7   5        0.68        0.41      1.16 o 
   7  -7   5       19.93       20.74      3.68 o 
   8  -7   5       27.92       23.42      4.17 o 
  -7  -6   5       10.54       14.83      3.35 o 
  -6  -6   5       13.86       15.33      3.14 o 
  -5  -6   5       19.26       23.57      2.07 o 
  -4  -6   5       91.93       83.29      6.73 o 
  -3  -6   5        5.53        6.48      1.26 o 
  -2  -6   5      391.74      369.92      6.87 o 
  -1  -6   5       35.24       31.13      2.01 o 
   0  -6   5        0.23        0.14      0.50 o 
   1  -6   5      686.68      661.06     32.90 o 
   2  -6   5       42.24       35.66      1.96 o 
   3  -6   5       78.63       87.13      4.96 o 
   4  -6   5       16.22       18.38      2.85 o 
   5  -6   5       18.82       21.85      3.26 o 
   6  -6   5      112.06      111.50      6.53 o 
   7  -6   5       52.50       51.43      4.71 o 
   8  -6   5        1.29        4.54      1.98 o 
  -8  -5   5        4.63        4.01      2.15 o 
  -7  -5   5       15.59       23.88      3.76 o 
  -6  -5   5       13.79       19.71      3.30 o 
  -5  -5   5       61.47       59.98      3.00 o 
  -4  -5   5      168.02      148.64     10.62 o 
  -3  -5   5      227.94       72.32     94.95 o 
  -2  -5   5      611.93      558.81     18.86 o 
  -1  -5   5       12.73       12.17      1.31 o 
   0  -5   5       14.34       11.53      1.25 o 
   1  -5   5      264.50      228.41     19.13 o 
   2  -5   5       13.07       11.05      1.18 o 
   3  -5   5        6.66        6.82      1.69 o 
   4  -5   5      102.09      116.00      5.70 o 
   5  -5   5        0.50        0.37      0.87 o 
   6  -5   5       20.32       18.01      3.02 o 
   7  -5   5       31.10       27.84      3.47 o 
   8  -5   5       10.46        9.63      2.73 o 
   9  -5   5        1.88        3.64      2.07 o 
  -8  -4   5        1.70        3.26      1.78 o 
  -7  -4   5        3.15        3.55      1.57 o 
  -6  -4   5       53.74       51.06      4.26 o 
  -5  -4   5      373.07      380.49      6.83 o 
  -4  -4   5      127.14      119.25      3.61 o 
  -3  -4   5      300.57      273.90     15.29 o 
  -2  -4   5       83.55       67.53      2.48 o 
  -1  -4   5        0.80        0.08      0.29 o 
   0  -4   5      304.41      319.54     18.20 o 
   1  -4   5      532.44      548.09     30.49 o 
   2  -4   5        1.36        3.97      0.74 o 
   3  -4   5        0.86        0.70      0.66 o 
   4  -4   5       33.13       33.79      3.02 o 
   5  -4   5        6.44        9.75      2.07 o 
   6  -4   5        0.75        2.31      1.36 o 
   7  -4   5        4.58        5.45      2.02 o 
   8  -4   5        1.21        0.33      1.36 o 
   9  -4   5        0.80       -0.33      1.49 o 
  -9  -3   5        0.14       -0.99      1.24 o 
  -8  -3   5        1.58        0.87      1.20 o 
  -7  -3   5      130.54      126.95      6.61 o 
  -6  -3   5      864.66      839.33     15.95 o 
  -5  -3   5      218.28      211.89      7.60 o 
  -4  -3   5       12.00       12.53      0.92 o 
  -3  -3   5       31.14       41.93      4.14 o 
  -2  -3   5        8.40       12.39      1.32 o 
  -1  -3   5       10.50       21.86      2.62 o 
   0  -3   5      775.19      258.57    362.96 o 
   1  -3   5       72.49       71.63      3.41 o 
   2  -3   5      220.75      220.81      4.05 o 
   3  -3   5      522.56      577.38      6.66 o 
   4  -3   5       15.21       18.53      2.02 o 
   5  -3   5        9.28        9.42      2.11 o 
   6  -3   5       36.91       40.28      3.80 o 
   7  -3   5       24.26       27.06      3.35 o 
   8  -3   5       74.00       67.50      5.58 o 
   9  -3   5        4.13        5.41      2.35 o 
  -9  -2   5        4.25        4.63      1.86 o 
  -8  -2   5      107.36      108.65      6.16 o 
  -7  -2   5        6.72        7.20      1.28 o 
  -6  -2   5       43.46       40.51      2.30 o 
  -5  -2   5        4.74        6.38      1.05 o 
  -4  -2   5      358.19      346.64     12.81 o 
  -3  -2   5        8.06        8.40      0.72 o 
  -2  -2   5     2126.33     2264.48     70.81 o 
  -1  -2   5     1583.22     1740.96     78.00 o 
   0  -2   5     1240.42     1398.71     24.02 o 
   1  -2   5      162.90      168.13      3.39 o 
   2  -2   5       88.73      100.59      5.99 o 
   3  -2   5     1020.72     1134.07     89.25 o 
   4  -2   5       21.63       18.43      2.69 o 
   5  -2   5       35.26       36.40      3.30 o 
   6  -2   5      115.67       94.02      5.62 o 
   7  -2   5        4.20        2.15      1.57 o 
   8  -2   5       23.87       20.61      3.72 o 
   9  -2   5       10.98       13.67      3.35 o 
  -8  -1   5       11.21       12.95      1.77 o 
  -7  -1   5      118.12      131.06      4.26 o 
  -6  -1   5      429.23      394.75      6.88 o 
  -5  -1   5      119.04       97.39      3.21 o 
  -4  -1   5      389.77      447.06     12.60 o 
  -3  -1   5       41.15       43.13      1.60 o 
  -2  -1   5       29.38       22.52      1.12 o 
  -1  -1   5      832.27      892.78     45.34 o 
   0  -1   5      227.60      226.04     12.41 o 
   1  -1   5     1660.71     1534.50    311.08 o 
   2  -1   5      111.63       97.26      5.76 o 
   3  -1   5        0.95        0.89      0.52 o 
   4  -1   5        2.81        2.36      0.91 o 
   5  -1   5       90.48       98.37     11.61 o 
   6  -1   5       10.17       10.12      2.44 o 
   7  -1   5      138.34      129.64      7.15 o 
   8  -1   5       71.96       55.94      5.12 o 
   9  -1   5        9.91       10.95      3.14 o 
 -10   0   5        8.04        9.58      2.64 o 
  -9   0   5        9.18        7.48      2.19 o 
  -8   0   5        3.48        4.31      1.12 o 
  -7   0   5       17.84        9.84      4.23 o 
  -6   0   5        2.55        1.38      0.62 o 
  -5   0   5      158.31      160.99      5.21 o 
  -4   0   5      425.47      484.80     11.57 o 
  -3   0   5      388.23      422.37      5.94 o 
  -2   0   5        0.92        0.35      0.35 o 
  -1   0   5        0.32        7.55      6.27 o 
   0   0   5     1837.51     2108.24     98.07 o 
   1   0   5      375.33      314.51     95.74 o 
   2   0   5      320.28      350.69     28.11 o 
   3   0   5      158.92      180.77     19.95 o 
   4   0   5       63.75       75.41      7.93 o 
   5   0   5        6.69        6.52      1.17 o 
   6   0   5        0.83        1.65      0.79 o 
   7   0   5        2.01        4.75      1.78 o 
   8   0   5       11.88       10.37      2.69 o 
 -10   1   5        1.33        4.96      2.02 o 
  -9   1   5        9.57        9.75      2.52 o 
  -8   1   5       28.32       24.70      3.06 o 
  -7   1   5       24.85       23.14      1.79 o 
  -6   1   5       13.96        8.66      6.61 o 
  -5   1   5      296.67      285.37     20.66 o 
  -4   1   5      237.67      219.75      4.58 o 
  -3   1   5      226.72      228.34      9.65 o 
  -2   1   5       78.08       79.16      4.77 o 
  -1   1   5       69.43       75.71      3.83 o 
   0   1   5      141.63      137.14     15.41 o 
   1   1   5     1157.99     1254.35    181.11 o 
   2   1   5       31.89       39.09      5.10 o 
   3   1   5      490.46      505.17     71.45 o 
   4   1   5      221.20      221.83     30.05 o 
   5   1   5       18.46       25.29      5.60 o 
   6   1   5       19.76       19.53      2.10 o 
   7   1   5        0.05        0.83      1.12 o 
   8   1   5        7.50        7.44      2.48 o 
 -10   2   5        0.53        0.12      1.36 o 
  -9   2   5        0.23        1.65      1.49 o 
  -8   2   5        0.07        1.98      1.28 o 
  -7   2   5       20.87       17.72      2.89 o 
  -6   2   5        0.81        2.43      2.00 o 
  -5   2   5       86.21       68.81     12.35 o 
  -4   2   5     1304.53     1318.83     51.08 o 
  -3   2   5       63.48       68.08      2.17 o 
  -2   2   5      635.10      686.87     41.18 o 
  -1   2   5      913.98     1046.83     64.83 o 
   0   2   5      622.23      665.94     88.39 o 
   1   2   5      701.90      736.91    108.36 o 
   2   2   5      128.95      138.53     23.61 o 
   3   2   5      319.56      313.03     46.31 o 
   4   2   5        1.43        1.64      0.85 o 
   5   2   5       86.21       84.93     13.86 o 
   6   2   5        1.97        1.67      0.86 o 
   7   2   5       10.08       12.19      2.77 o 
   8   2   5        4.70        2.60      1.90 o 
 -10   3   5        0.01        1.36      1.49 o 
  -9   3   5       42.11       41.60      4.34 o 
  -8   3   5       66.90       51.06      4.46 o 
  -7   3   5        5.62        5.49      1.82 o 
  -6   3   5      227.77      231.97      5.27 o 
  -5   3   5      179.27      158.54      9.17 o 
  -4   3   5        2.42        1.46      2.09 o 
  -3   3   5      225.65      225.50     14.61 o 
  -2   3   5       58.44       69.82      5.35 o 
  -1   3   5      420.37      393.06     23.40 o 
   0   3   5      195.03      197.63     29.58 o 
   1   3   5      950.69      959.19    140.69 o 
   2   3   5      561.82      514.01     74.26 o 
   3   3   5       46.52       43.96      4.11 o 
   4   3   5       13.43       12.65      2.29 o 
   5   3   5       96.82       90.77     12.81 o 
   6   3   5      210.77      213.38     21.38 o 
   7   3   5        0.63        0.78      1.11 o 
 -10   4   5       36.24       46.35      5.04 o 
  -9   4   5       10.66       13.88      3.22 o 
  -8   4   5        1.98        2.97      1.57 o 
  -7   4   5       24.97       21.15      3.35 o 
  -6   4   5        8.75       10.25      2.44 o 
  -5   4   5        4.29        5.41      1.08 o 
  -4   4   5        1.96        3.28      1.12 o 
  -3   4   5      310.58      303.91     17.21 o 
  -2   4   5      147.76      128.72     11.64 o 
  -1   4   5      139.77      136.23      6.39 o 
   0   4   5      192.47      171.20     28.81 o 
   1   4   5      605.05      594.93     89.96 o 
   2   4   5        3.17        3.12      0.92 o 
   3   4   5        6.38        8.57      1.47 o 
   4   4   5        0.18        0.39      0.69 o 
   5   4   5       18.03       15.10      2.16 o 
   6   4   5        0.15        1.08      1.24 o 
  -9   5   5       11.71       16.73      3.72 o 
  -8   5   5        4.99        3.43      2.02 o 
  -7   5   5      229.31      209.53      9.05 o 
  -6   5   5        1.35        1.53      1.40 o 
  -5   5   5      210.89      205.69      8.06 o 
  -4   5   5      713.13      754.08     81.47 o 
  -3   5   5      239.10      227.24      7.91 o 
  -2   5   5       36.93       33.56      3.66 o 
  -1   5   5        0.09        0.10      0.51 o 
   0   5   5        0.56        0.47      0.56 o 
   1   5   5      159.64      135.83     23.24 o 
   2   5   5      134.15      124.85     16.03 o 
   3   5   5       37.12       30.68      4.13 o 
   4   5   5       58.29       51.78      3.27 o 
   5   5   5       22.26       22.90      4.65 o 
   6   5   5        0.19        0.95      1.12 o 
  -9   6   5        0.82        1.65      2.02 o 
  -8   6   5        2.87        4.87      2.27 o 
  -7   6   5       57.00       54.04      4.92 o 
  -6   6   5       26.86       28.30      3.80 o 
  -5   6   5        8.85       10.62      2.56 o 
  -4   6   5      129.34      135.71     13.45 o 
  -3   6   5       48.95       43.01      3.07 o 
  -2   6   5       10.41        7.41      1.05 o 
  -1   6   5        4.64        6.96      2.07 o 
   0   6   5        0.40        0.52      0.61 o 
   1   6   5       45.99       43.87      6.82 o 
   2   6   5       16.49       14.82      2.04 o 
   3   6   5       40.78       39.69      7.95 o 
   4   6   5        6.48       10.32      1.88 o 
   5   6   5        0.95       -0.49      0.93 o 
  -8   7   5       56.08       57.26      5.58 o 
  -7   7   5        1.47        2.11      1.78 o 
  -6   7   5       23.41       28.42      3.88 o 
  -5   7   5        2.45        1.45      1.36 o 
  -4   7   5       99.81       90.18      5.58 o 
  -3   7   5      119.30      115.53      4.94 o 
  -2   7   5       59.44       55.72      5.45 o 
  -1   7   5      222.01      219.52     37.28 o 
   0   7   5        9.70       11.38      1.76 o 
   1   7   5        9.41        9.02      1.69 o 
   2   7   5        0.02        0.96      0.87 o 
   3   7   5       30.22       27.12      2.90 o 
   4   7   5        4.46        3.15      1.19 o 
  -7   8   5        0.66        2.48      1.94 o 
  -6   8   5        4.40        5.37      2.35 o 
  -5   8   5        4.95        4.92      2.02 o 
  -4   8   5       14.64       15.24      2.97 o 
  -3   8   5       79.16       88.94      5.45 o 
  -2   8   5       48.53       47.45      5.87 o 
  -1   8   5       10.96       14.84      5.76 o 
   0   8   5        1.05        1.31      0.93 o 
   1   8   5        2.05        2.84      1.15 o 
   2   8   5        0.41        0.25      1.00 o 
  -6   9   5       34.95       36.15      4.46 o 
  -2   9   5        6.17        7.29      4.05 o 
  -1   9   5        3.19        2.87      1.28 o 
   0   9   5        3.91        5.50      1.55 o 
   1 -11   6        0.11        1.53      1.65 o 
   2 -11   6        2.42        1.45      1.74 o 
  -2 -10   6        0.44        2.45      1.24 o 
  -1 -10   6        4.45        7.72      1.71 o 
   0 -10   6       42.26       43.58      4.59 o 
   1 -10   6       14.89       16.44      3.39 o 
   2 -10   6        0.28        0.74      1.32 o 
   3 -10   6        5.47        6.69      2.56 o 
   4 -10   6        1.71        2.56      2.23 o 
   5 -10   6        0.44        0.74      1.61 o 
  -4  -9   6       77.26       86.51      4.57 o 
  -3  -9   6        1.10        5.60      1.46 o 
  -2  -9   6        3.58        4.75      1.30 o 
  -1  -9   6        7.67        7.39      1.50 o 
   0  -9   6        0.00       -0.11      0.69 o 
   1  -9   6       11.87        8.84      2.52 o 
   2  -9   6        5.00        8.22      2.44 o 
   3  -9   6        7.77        8.39      2.52 o 
   4  -9   6       14.03       14.75      3.22 o 
   5  -9   6        0.02        0.21      1.24 o 
   6  -9   6       25.82       31.23      4.63 o 
  -5  -8   6       10.66       12.64      3.22 o 
  -4  -8   6        0.26        1.90      1.01 o 
  -3  -8   6        1.76        2.36      1.45 o 
  -2  -8   6       69.55       64.50      3.42 o 
  -1  -8   6        1.48        2.14      0.92 o 
   0  -8   6      126.30      115.13      6.75 o 
   1  -8   6      385.12      370.40     11.24 o 
   2  -8   6      363.25      413.94     12.06 o 
   3  -8   6       23.94       25.37      3.55 o 
   4  -8   6        0.02        0.21      1.07 o 
   5  -8   6        2.68        5.04      1.98 o 
   6  -8   6       15.73       14.75      3.35 o 
   7  -8   6        0.95        1.90      1.78 o 
  -6  -7   6       12.73       14.34      3.30 o 
  -5  -7   6       20.31       23.96      3.80 o 
  -4  -7   6       34.24       33.89      2.51 o 
  -3  -7   6        7.56       11.69      1.75 o 
  -2  -7   6       75.18       82.37      6.90 o 
  -1  -7   6        4.26        5.51      1.23 o 
   0  -7   6      228.02      223.72      5.51 o 
   1  -7   6      386.44      358.80     22.39 o 
   2  -7   6        4.69        3.97      1.49 o 
   3  -7   6        4.14        4.96      1.86 o 
   4  -7   6        4.25        4.59      1.86 o 
   5  -7   6        0.28       -0.08      1.07 o 
   6  -7   6       25.31       25.45      4.01 o 
   7  -7   6        8.33       10.99      2.81 o 
   8  -7   6        3.22        5.37      2.35 o 
  -7  -6   6        6.26        6.69      2.52 o 
  -6  -6   6        0.02        0.78      1.28 o 
  -5  -6   6       37.81       43.13      4.21 o 
  -4  -6   6       95.83       91.90      3.77 o 
  -3  -6   6        4.27        0.99      2.07 o 
  -2  -6   6       80.63       77.00      3.22 o 
  -1  -6   6      293.29      273.68     11.98 o 
   0  -6   6      534.76      499.54     28.03 o 
   1  -6   6       67.77       62.60      3.00 o 
   2  -6   6       20.04       18.16      2.42 o 
   3  -6   6      103.88       98.65      5.45 o 
   4  -6   6       68.67       71.92      4.92 o 
   5  -6   6       19.35       17.56      3.10 o 
   6  -6   6        2.61        1.82      1.53 o 
   7  -6   6        0.49        0.25      1.20 o 
   8  -6   6        8.22        9.09      2.77 o 
  -8  -5   6        9.61       14.71      3.51 o 
  -7  -5   6        7.70        8.88      2.52 o 
  -6  -5   6       20.51       18.59      3.26 o 
  -5  -5   6        3.67        2.97      1.49 o 
  -4  -5   6      408.63      409.31     17.45 o 
  -3  -5   6        0.36        0.92      0.70 o 
  -2  -5   6      143.99      133.18      7.21 o 
  -1  -5   6       99.63       74.44      4.13 o 
   0  -5   6        3.00        3.55      0.84 o 
   1  -5   6        2.15        1.53      0.63 o 
   2  -5   6      424.31      423.48     31.56 o 
   3  -5   6       65.12       63.41      4.21 o 
   4  -5   6       62.22       60.03      4.30 o 
   5  -5   6       94.77       88.65      5.49 o 
   6  -5   6       33.15       29.21      3.51 o 
   7  -5   6       17.31       18.05      3.35 o 
   8  -5   6        0.06        1.32      1.57 o 
  -8  -4   6       19.16       23.75      3.84 o 
  -7  -4   6        0.81        2.73      1.53 o 
  -6  -4   6        2.82        6.94      2.11 o 
  -5  -4   6      303.22      262.37      9.13 o 
  -4  -4   6       89.82       80.76      4.83 o 
  -3  -4   6        0.03        0.07      0.40 o 
  -2  -4   6      207.76      186.92     23.73 o 
  -1  -4   6      202.01      220.50     12.23 o 
   0  -4   6       40.66       24.31      7.08 o 
   1  -4   6      178.46      165.28      9.52 o 
   2  -4   6      862.23      902.68     40.32 o 
   3  -4   6        3.51        3.92      0.83 o 
   4  -4   6       14.99       12.19      2.35 o 
   5  -4   6        8.75       12.35      2.56 o 
   6  -4   6        0.55       -0.12      1.03 o 
   7  -4   6        7.40       10.25      2.64 o 
   8  -4   6       19.21       16.90      3.47 o 
  -9  -3   6        6.59        9.21      2.69 o 
  -8  -3   6        7.49        5.87      2.11 o 
  -7  -3   6       11.20       13.76      2.77 o 
  -6  -3   6      412.38      391.10     11.24 o 
  -5  -3   6       63.97       60.11      4.26 o 
  -4  -3   6      633.63      659.02     39.33 o 
  -3  -3   6      146.45      144.80      8.17 o 
  -2  -3   6      261.24      252.08     10.14 o 
  -1  -3   6       69.84       76.59      5.23 o 
   0  -3   6      877.89      953.23     49.88 o 
   1  -3   6        0.38        0.17      0.36 o 
   2  -3   6       23.44       23.19      1.53 o 
   3  -3   6      107.70      100.11      3.07 o 
   4  -3   6       39.66       39.62      3.43 o 
   5  -3   6       49.99       48.29      3.97 o 
   6  -3   6        0.57        2.60      1.53 o 
   7  -3   6        6.18        6.90      2.35 o 
   8  -3   6        0.02        1.03      1.53 o 
  -9  -2   6       11.05       14.29      3.10 o 
  -8  -2   6       28.18       28.71      3.43 o 
  -7  -2   6       82.25       84.23      5.33 o 
  -6  -2   6        4.43        4.22      1.07 o 
  -5  -2   6        2.79        5.14      1.03 o 
  -4  -2   6       70.07       59.98      3.41 o 
  -3  -2   6       35.00       28.04      1.18 o 
  -2  -2   6      453.02      569.82     15.68 o 
  -1  -2   6      488.14      565.28     33.30 o 
   0  -2   6      128.84      117.43      2.94 o 
   1  -2   6       15.25        6.32      2.46 o 
   2  -2   6      149.44      158.99      7.00 o 
   3  -2   6      343.25      357.03     33.21 o 
   4  -2   6      170.16      177.56     13.53 o 
   5  -2   6       10.69        9.05      2.15 o 
   6  -2   6       22.13       19.71      3.22 o 
   7  -2   6       27.28       23.80      3.76 o 
   8  -2   6        2.45        5.41      2.02 o 
  -8  -1   6        3.50        4.42      1.21 o 
  -7  -1   6        1.54        2.25      0.89 o 
  -6  -1   6       27.67       28.35      2.83 o 
  -5  -1   6       68.70       57.24      4.23 o 
  -4  -1   6        5.71        6.84      1.08 o 
  -3  -1   6        9.18       12.32      1.27 o 
  -2  -1   6      430.57      470.92      8.06 o 
  -1  -1   6      198.50      216.38      3.49 o 
   0  -1   6       27.87       26.99      1.41 o 
   1  -1   6        0.26        0.51      0.43 o 
   2  -1   6      983.62     1067.28     64.78 o 
   3  -1   6       29.43       21.67      3.16 o 
   4  -1   6      191.27      205.85     22.87 o 
   5  -1   6        3.75        4.51      1.12 o 
   6  -1   6       40.80       37.88      3.88 o 
   7  -1   6       41.93       43.54      4.46 o 
   8  -1   6        0.28       -0.54      1.49 o 
 -10   0   6        0.01        0.66      1.45 o 
  -9   0   6       10.11       13.76      2.93 o 
  -8   0   6       17.01       10.96      3.12 o 
  -7   0   6       79.79       73.15      4.81 o 
  -6   0   6       94.48      104.56      3.71 o 
  -5   0   6        0.09        1.16      0.57 o 
  -4   0   6        0.63        0.71      0.87 o 
  -3   0   6      115.22      111.82      3.33 o 
  -2   0   6     1731.37     1828.85     13.74 o 
  -1   0   6      434.18      458.69      5.05 o 
   0   0   6      174.26      181.61      8.14 o 
   1   0   6      249.82      330.74      7.97 o 
   2   0   6        1.01        3.34      1.38 o 
   3   0   6      170.33      178.99     14.58 o 
   4   0   6       46.47       45.58      3.68 o 
   5   0   6      163.77      161.11     17.00 o 
   6   0   6        9.44       10.70      2.60 o 
   7   0   6        1.33        1.69      1.61 o 
   8   0   6        5.54        4.63      2.23 o 
 -10   1   6        6.55       11.40      2.85 o 
  -9   1   6        0.74        0.95      1.32 o 
  -8   1   6        4.66        5.99      1.90 o 
  -7   1   6        0.01        0.54      0.58 o 
  -6   1   6      123.19      116.76      3.92 o 
  -5   1   6       36.63       28.74      1.93 o 
  -4   1   6      287.34      274.27      8.76 o 
  -3   1   6       49.77       53.24      2.39 o 
  -2   1   6      234.56      252.46      4.18 o 
  -1   1   6        5.27        8.25      1.16 o 
   0   1   6      559.77      587.70     60.56 o 
   1   1   6       68.74       77.47     10.89 o 
   2   1   6      245.92      245.28     30.47 o 
   3   1   6        1.53        2.76      0.81 o 
   4   1   6       65.98       65.42     10.20 o 
   5   1   6       63.70       66.47      8.65 o 
   6   1   6        0.51        0.60      0.74 o 
   7   1   6       75.25       63.37      5.54 o 
 -10   2   6        0.06        2.19      1.69 o 
  -9   2   6        0.78        1.90      1.53 o 
  -8   2   6       25.78       28.50      3.39 o 
  -7   2   6      164.80      164.33      4.86 o 
  -6   2   6        3.48        1.38      1.03 o 
  -5   2   6        7.27        6.78      1.19 o 
  -4   2   6      145.40      153.43      5.00 o 
  -3   2   6      962.94      965.83     77.25 o 
  -2   2   6        2.63        2.00      0.47 o 
  -1   2   6      767.32      770.73     86.86 o 
   0   2   6       52.24       30.79      5.10 o 
   1   2   6      233.67      217.13     24.11 o 
   2   2   6       15.33       12.76      2.60 o 
   3   2   6      136.85      139.74     29.52 o 
   4   2   6      118.22      106.38      9.65 o 
   5   2   6        1.24        3.51      1.07 o 
   6   2   6        0.04        0.23      0.72 o 
   7   2   6        0.89        1.69      1.82 o 
 -10   3   6        0.14        0.66      1.78 o 
  -9   3   6       14.76       17.27      3.43 o 
  -8   3   6       80.89       75.85      5.58 o 
  -7   3   6       51.05       42.59      4.05 o 
  -6   3   6        0.01        0.61      0.61 o 
  -5   3   6        0.69        0.51      1.45 o 
  -4   3   6      518.29      513.80     22.12 o 
  -3   3   6       33.80       35.18      3.06 o 
  -2   3   6      126.16      107.64      4.04 o 
  -1   3   6      344.25      337.52     39.64 o 
   0   3   6      320.44      292.64     34.91 o 
   1   3   6        0.26        0.03      0.52 o 
   2   3   6      613.37      596.08     96.63 o 
   3   3   6      437.53      413.60     64.14 o 
   4   3   6       19.63       19.30      3.26 o 
   5   3   6        1.10        1.58      0.89 o 
   6   3   6        1.67        2.44      1.01 o 
   7   3   6        0.01        1.69      1.14 o 
  -9   4   6        1.61        5.00      2.11 o 
  -8   4   6        9.65        6.57      2.11 o 
  -7   4   6        9.36       14.25      2.89 o 
  -6   4   6        1.27        0.99      1.32 o 
  -5   4   6      419.77      430.15     15.06 o 
  -4   4   6        3.68        5.38      1.13 o 
  -3   4   6      231.15      223.93     19.23 o 
  -2   4   6      819.78      789.58     54.55 o 
  -1   4   6       94.43       78.51     13.22 o 
   0   4   6        2.42        2.03      0.72 o 
   1   4   6      195.01      199.35     29.64 o 
   2   4   6      266.09      244.43     43.05 o 
   3   4   6       61.83       55.75      6.96 o 
   4   4   6        2.54        2.27      1.14 o 
   5   4   6       44.18       42.69      7.08 o 
   6   4   6       22.71       27.82      3.04 o 
  -9   5   6        0.29        1.86      1.86 o 
  -8   5   6        6.06        6.53      2.48 o 
  -7   5   6       30.44       32.84      3.92 o 
  -6   5   6      125.04      125.75      6.94 o 
  -5   5   6      108.48      110.57      9.07 o 
  -4   5   6        7.96        9.86      1.86 o 
  -3   5   6       39.72       44.26      4.28 o 
  -2   5   6        0.13        0.01      0.44 o 
  -1   5   6       73.58       63.56     14.21 o 
   0   5   6        1.82        1.47      0.70 o 
   1   5   6       10.38        9.99      1.58 o 
   2   5   6        1.49        2.02      0.84 o 
   3   5   6        1.77        1.18      0.74 o 
   4   5   6        0.08       -0.66      1.03 o 
   5   5   6        1.79        4.31      1.49 o 
  -8   6   6        2.49        4.34      2.31 o 
  -7   6   6        8.95        9.67      2.89 o 
  -6   6   6       18.32       19.99      3.43 o 
  -5   6   6       22.20       25.41      3.51 o 
  -4   6   6       56.09       49.57      4.26 o 
  -3   6   6        5.10        8.33      1.49 o 
  -2   6   6       90.67       89.49      7.68 o 
  -1   6   6      149.53      123.19     21.15 o 
   0   6   6      205.11      171.18     23.55 o 
   1   6   6       74.19       63.37      9.85 o 
   2   6   6        0.86        1.44      0.93 o 
   3   6   6        5.61        5.48      1.43 o 
   4   6   6        2.45        1.48      1.00 o 
  -8   7   6        2.53        5.08      2.64 o 
  -7   7   6       15.40       12.06      3.18 o 
  -6   7   6        3.22        4.83      2.11 o 
  -5   7   6       34.58       34.74      3.92 o 
  -4   7   6        2.88        1.86      1.57 o 
  -3   7   6       11.49       12.49      1.87 o 
  -2   7   6       44.50       49.33      4.26 o 
  -1   7   6       50.32       45.89      8.01 o 
   0   7   6       47.34       49.79      7.11 o 
   1   7   6        0.80       -0.91      0.66 o 
   2   7   6       14.11       17.02      2.36 o 
   3   7   6        1.98        1.15      1.04 o 
  -6   8   6       50.05       55.61      5.29 o 
  -5   8   6      333.07      322.48     11.69 o 
  -4   8   6       39.66       41.44      4.34 o 
  -3   8   6       21.07       22.44      2.47 o 
  -2   8   6       45.05       51.18      4.59 o 
  -1   8   6        9.49        9.62      1.78 o 
   0   8   6       16.84       18.53      2.40 o 
   1   8   6        7.95        9.91      1.89 o 
  -2   9   6       10.78       16.77      3.43 o 
  -1   9   6        1.40        1.24      1.94 o 
  -2 -10   7       24.30       32.66      3.18 o 
  -1 -10   7       14.88       18.98      2.51 o 
   0 -10   7        8.79        8.39      2.56 o 
   1 -10   7        2.13        3.80      2.15 o 
   2 -10   7        3.84        4.96      2.07 o 
   3 -10   7       19.43       14.34      3.51 o 
   4 -10   7       11.52       17.60      3.76 o 
  -4  -9   7        0.64       -0.33      1.16 o 
  -3  -9   7        7.60       13.20      2.16 o 
  -2  -9   7       24.55       23.14      2.53 o 
  -1  -9   7       18.35       17.79      2.23 o 
   0  -9   7       39.93       47.30      4.46 o 
   1  -9   7        1.07        1.57      1.53 o 
   2  -9   7      112.87      107.29      6.69 o 
   3  -9   7       21.51       27.89      4.09 o 
   4  -9   7       12.09       22.68      3.92 o 
   5  -9   7       21.51       24.17      4.26 o 
  -5  -8   7        8.96        8.55      2.85 o 
  -4  -8   7        0.03        1.03      1.28 o 
  -3  -8   7        1.65        4.79      1.28 o 
  -2  -8   7        2.81        2.23      0.93 o 
  -1  -8   7       10.50       13.04      1.85 o 
   0  -8   7       40.14       46.95      2.85 o 
   1  -8   7        3.25        6.20      2.11 o 
   2  -8   7      217.95      227.75      9.17 o 
   3  -8   7        0.38        2.19      1.45 o 
   4  -8   7        0.28       -0.08      1.12 o 
   5  -8   7        1.45        3.47      1.90 o 
   6  -8   7        0.37        0.04      1.61 o 
  -6  -7   7        3.79        1.65      1.78 o 
  -5  -7   7       11.05       10.37      2.77 o 
  -4  -7   7        0.22        1.57      1.28 o 
  -3  -7   7      137.60       42.54     57.38 o 
  -2  -7   7      322.11      311.26      6.96 o 
  -1  -7   7       12.35       15.98      1.87 o 
   0  -7   7       72.00       72.90      3.27 o 
   1  -7   7      185.01      185.39      7.04 o 
   2  -7   7        5.35        5.74      1.94 o 
   3  -7   7       20.59       21.36      3.26 o 
   4  -7   7       13.09       16.98      3.14 o 
   5  -7   7       59.27       61.22      5.08 o 
   6  -7   7       10.30       10.25      2.89 o 
   7  -7   7        0.34        0.66      1.82 o 
  -7  -6   7       48.63       54.61      5.37 o 
  -6  -6   7       12.84       12.35      3.06 o 
  -5  -6   7        0.02        0.37      0.95 o 
  -4  -6   7       72.68       70.11      5.16 o 
  -3  -6   7        4.41        5.77      1.18 o 
  -2  -6   7      337.25      289.36     36.11 o 
  -1  -6   7        4.49        5.68      1.14 o 
   0  -6   7       47.43       51.67      3.53 o 
   1  -6   7       33.65       36.79      2.23 o 
   2  -6   7      182.34      189.83      7.44 o 
   3  -6   7       43.31       36.52      3.51 o 
   4  -6   7       97.81      103.20      5.99 o 
   5  -6   7        3.74        3.97      1.78 o 
   6  -6   7       19.80       18.84      3.55 o 
   7  -6   7        1.52        1.53      1.61 o 
  -8  -5   7        0.99        0.29      1.49 o 
  -7  -5   7       10.16       11.40      2.97 o 
  -6  -5   7        8.05       13.59      2.89 o 
  -5  -5   7       40.95       43.09      4.05 o 
  -4  -5   7       79.66       74.03      5.00 o 
  -3  -5   7       81.11       63.37      4.42 o 
  -2  -5   7      158.04      149.15      4.18 o 
  -1  -5   7      204.75      194.21     16.83 o 
   0  -5   7      405.29      369.15     47.01 o 
   1  -5   7      346.71      342.75     16.69 o 
   2  -5   7        0.29        0.96      0.62 o 
   3  -5   7      200.87      198.13      7.60 o 
   4  -5   7      170.54      165.74      7.35 o 
   5  -5   7        6.46        6.28      1.98 o 
   6  -5   7        0.17        0.29      1.03 o 
   7  -5   7        0.16        0.66      1.57 o 
   8  -5   7        0.38        1.61      1.69 o 
  -8  -4   7        2.87        4.21      1.98 o 
  -7  -4   7        0.55        1.36      1.32 o 
  -6  -4   7       56.40       56.51      4.67 o 
  -5  -4   7        7.77        7.02      1.98 o 
  -4  -4   7       86.06       77.58      4.87 o 
  -3  -4   7      108.08      109.97      5.58 o 
  -2  -4   7      320.47      299.78      8.24 o 
  -1  -4   7       34.93       30.87      1.94 o 
   0  -4   7       65.76       69.84      3.06 o 
   1  -4   7       24.35       24.64      1.65 o 
   2  -4   7       10.45       10.78      1.30 o 
   3  -4   7       54.13       49.32      2.36 o 
   4  -4   7        3.09        5.49      1.65 o 
   5  -4   7       31.88       30.90      3.35 o 
   6  -4   7       57.83       59.16      5.00 o 
   7  -4   7        3.19        5.29      2.31 o 
   8  -4   7        4.72        4.46      2.40 o 
  -9  -3   7        7.82       10.82      3.06 o 
  -8  -3   7       14.85       17.56      3.39 o 
  -7  -3   7       41.00       43.13      4.09 o 
  -6  -3   7       33.43       33.09      3.43 o 
  -5  -3   7      347.92      317.15      9.91 o 
  -4  -3   7      167.10      177.68     22.18 o 
  -3  -3   7       48.95       43.10      6.88 o 
  -2  -3   7       35.79       31.90      1.65 o 
  -1  -3   7        0.42        2.72      2.60 o 
   0  -3   7      160.07      172.71      5.21 o 
   1  -3   7      131.68      130.67      5.12 o 
   2  -3   7       45.98       47.73      2.27 o 
   3  -3   7        5.68        2.92      0.86 o 
   4  -3   7      326.69      341.69     10.04 o 
   5  -3   7       75.43       70.89      4.96 o 
   6  -3   7        5.47        3.26      1.74 o 
   7  -3   7        3.92        5.12      2.31 o 
   8  -3   7       27.66       25.98      4.46 o 
  -9  -2   7        6.65       10.29      2.89 o 
  -8  -2   7        0.49        0.87      1.16 o 
  -7  -2   7        1.88        2.97      1.45 o 
  -6  -2   7       22.17       24.43      1.94 o 
  -5  -2   7      229.83      234.84     13.34 o 
  -4  -2   7       47.68       41.32      2.23 o 
  -3  -2   7        5.43       10.71      1.53 o 
  -2  -2   7       15.82       21.94      2.31 o 
  -1  -2   7      100.38       97.03      4.98 o 
   0  -2   7     1045.87     1126.96     15.76 o 
   1  -2   7      565.24      615.95     11.11 o 
   2  -2   7       13.11       14.12      1.45 o 
   3  -2   7       11.41        9.94      1.36 o 
   4  -2   7        1.17        0.61      0.61 o 
   5  -2   7        3.14        4.83      1.65 o 
   6  -2   7       45.63       42.34      4.21 o 
   7  -2   7        1.43        0.87      1.61 o 
   8  -2   7        2.38        2.97      2.11 o 
  -8  -1   7       33.17       38.18      2.64 o 
  -7  -1   7       75.74       72.13      9.54 o 
  -6  -1   7      112.44      111.59      7.11 o 
  -5  -1   7      435.98      419.74     22.58 o 
  -4  -1   7      103.02      115.37      3.72 o 
  -3  -1   7       37.30       35.64      4.42 o 
  -2  -1   7       11.92       11.37      1.33 o 
  -1  -1   7        0.07        0.29      0.36 o 
   0  -1   7      335.59      334.22      5.24 o 
   1  -1   7      105.44       91.63      5.02 o 
   2  -1   7        5.49        6.13      1.06 o 
   3  -1   7      584.19      626.79     42.94 o 
   4  -1   7        3.43        6.56      1.17 o 
   5  -1   7        4.16        1.74      1.45 o 
   6  -1   7        3.02        2.35      1.53 o 
   7  -1   7       17.40       21.85      3.84 o 
   8  -1   7       17.88       17.19      3.84 o 
  -9   0   7        2.07        3.06      1.74 o 
  -8   0   7        2.45        1.62      0.87 o 
  -7   0   7        2.33        3.88      1.07 o 
  -6   0   7       70.42       62.13      3.02 o 
  -5   0   7       56.85       55.09      2.74 o 
  -4   0   7      204.15      196.88      4.89 o 
  -3   0   7        0.08        0.68      0.56 o 
  -2   0   7      637.49      646.10      8.43 o 
  -1   0   7      777.34      861.99      7.67 o 
   0   0   7      153.29      168.52      6.09 o 
   1   0   7        0.59        0.80      0.52 o 
   2   0   7       32.54       32.98      3.78 o 
   3   0   7       82.39       77.10      7.56 o 
   4   0   7       10.52        9.02      1.90 o 
   5   0   7        5.96        9.24      1.54 o 
   6   0   7       85.02       81.26      5.87 o 
   7   0   7        0.21        0.17      1.36 o 
  -9   1   7        4.09        7.93      2.48 o 
  -8   1   7        3.86        5.08      1.94 o 
  -7   1   7        9.64       16.12      1.94 o 
  -6   1   7      166.87      175.46      6.98 o 
  -5   1   7      391.30      388.61      7.62 o 
  -4   1   7       48.44       46.43      2.75 o 
  -3   1   7      129.80      124.83      3.86 o 
  -2   1   7       21.61       22.99      1.86 o 
  -1   1   7       60.04       68.58      3.88 o 
   0   1   7       22.79       26.32      2.56 o 
   1   1   7      671.27      655.54     66.68 o 
   2   1   7      194.09      167.69     21.61 o 
   3   1   7      172.72      170.95      6.94 o 
   4   1   7       27.65       27.26      3.47 o 
   5   1   7       75.26       77.04      8.26 o 
   6   1   7        3.54        3.31      1.18 o 
   7   1   7        1.57        2.48      1.86 o 
  -9   2   7       20.88       24.50      3.92 o 
  -8   2   7       11.27       18.55      3.39 o 
  -7   2   7       59.86       50.15      4.34 o 
  -6   2   7      125.06      117.50      4.19 o 
  -5   2   7        4.16        5.28      1.12 o 
  -4   2   7       32.53       36.61      2.25 o 
  -3   2   7      643.28      670.65     12.50 o 
  -2   2   7      570.24      567.32     16.34 o 
  -1   2   7       63.01       49.46      2.14 o 
   0   2   7      633.74      607.41     59.49 o 
   1   2   7      148.24      146.93     22.99 o 
   2   2   7        7.18       12.55      1.60 o 
   3   2   7       47.74       44.33      5.60 o 
   4   2   7       19.08       17.52      2.93 o 
   5   2   7       96.60       92.61     14.52 o 
   6   2   7        3.21        2.98      1.86 o 
  -9   3   7       11.91       13.88      3.22 o 
  -8   3   7        0.87        2.02      1.57 o 
  -7   3   7       11.18       10.12      2.52 o 
  -6   3   7       83.59       29.80     37.94 o 
  -5   3   7      306.40      291.40      9.60 o 
  -4   3   7        0.05        0.82      0.63 o 
  -3   3   7      364.77      362.54     28.01 o 
  -2   3   7       15.65       15.00      1.75 o 
  -1   3   7       78.95       73.97     12.12 o 
   0   3   7       98.52       80.55      8.34 o 
   1   3   7      191.99      183.53     31.71 o 
   2   3   7      293.81      276.55     24.25 o 
   3   3   7       64.36       65.73     12.15 o 
   4   3   7       33.96       33.60      3.59 o 
   5   3   7        8.35        7.07      2.07 o 
   6   3   7        0.02        0.19      0.87 o 
  -9   4   7        2.23        2.56      1.94 o 
  -8   4   7       24.72       23.05      3.88 o 
  -7   4   7        7.26        8.63      2.44 o 
  -6   4   7       19.29       18.71      3.30 o 
  -5   4   7       40.73       38.00      3.02 o 
  -4   4   7      299.87      284.44     22.10 o 
  -3   4   7       18.36       20.71      1.92 o 
  -2   4   7       13.35       13.33      1.72 o 
  -1   4   7       53.53       57.17      9.13 o 
   0   4   7       43.46       37.53      6.82 o 
   1   4   7       25.47       29.32      4.73 o 
   2   4   7        1.13        1.20      0.71 o 
   3   4   7       26.98       27.19      4.38 o 
   4   4   7        1.52        3.82      1.18 o 
   5   4   7        0.10        0.52      0.82 o 
  -8   5   7        2.63        4.75      2.19 o 
  -7   5   7       29.87       30.24      4.30 o 
  -6   5   7       12.65       10.66      2.81 o 
  -5   5   7       61.87       55.48      4.71 o 
  -4   5   7       29.60       30.09      2.27 o 
  -3   5   7        7.55       10.49      1.66 o 
  -2   5   7       62.91       58.52      4.81 o 
  -1   5   7       45.18       45.65      3.97 o 
   0   5   7        5.31        4.72      1.11 o 
   1   5   7      251.23      218.23     37.53 o 
   2   5   7       84.57       86.29      4.06 o 
   3   5   7        0.14        0.81      0.76 o 
   4   5   7        0.68        1.19      0.87 o 
  -8   6   7        5.27        7.48      2.85 o 
  -7   6   7       14.04       17.06      3.59 o 
  -6   6   7        3.40        3.84      2.07 o 
  -5   6   7        9.04       10.53      2.73 o 
  -4   6   7       59.20       58.93      4.79 o 
  -3   6   7       58.54       60.42      4.11 o 
  -2   6   7       99.81      105.22      6.11 o 
  -1   6   7        0.29        1.36      1.28 o 
   0   6   7       48.75       43.59      5.00 o 
   1   6   7       47.56       44.96      5.58 o 
   2   6   7       15.30       14.34      2.56 o 
   3   6   7        2.34        3.37      1.18 o 
  -7   7   7       30.66       33.79      4.87 o 
  -6   7   7        5.04        8.84      2.85 o 
  -5   7   7      145.01      140.62      7.89 o 
  -4   7   7      109.14      105.01      6.65 o 
  -3   7   7       98.23      108.04     13.76 o 
  -2   7   7        9.96       15.45      2.97 o 
  -1   7   7       40.50       46.72      4.50 o 
   0   7   7        3.44        6.08      1.39 o 
   1   7   7        9.16        9.97      1.86 o 
   2   7   7        1.42        3.08      1.31 o 
  -5   8   7        5.37        6.07      2.60 o 
  -4   8   7       51.25       48.71      5.08 o 
  -3   8   7        0.99        4.17      1.94 o 
  -2   8   7        0.74        0.78      1.28 o 
  -1   8   7        6.47       11.98      3.10 o 
   0   8   7        1.71        2.56      2.07 o 
  -1 -10   8        0.31        1.94      1.61 o 
   0 -10   8        5.99        7.64      2.60 o 
   1 -10   8       13.50       14.79      3.43 o 
   2 -10   8       27.58       36.68      4.92 o 
   3 -10   8        5.47        7.27      2.69 o 
  -3  -9   8       14.46       15.16      3.30 o 
  -2  -9   8        0.26       -0.64      0.85 o 
  -1  -9   8       27.96       35.22      2.76 o 
   0  -9   8       35.38       40.15      4.21 o 
   1  -9   8       12.95       11.69      2.89 o 
   2  -9   8       14.24       21.56      3.68 o 
   3  -9   8       12.59       17.47      3.47 o 
   4  -9   8       60.30       64.32      5.78 o 
   5  -9   8        0.02        0.50      1.74 o 
  -5  -8   8       40.71       45.77      5.00 o 
  -4  -8   8        8.26        9.54      2.77 o 
  -3  -8   8       15.89       14.75      3.22 o 
  -2  -8   8        0.01        0.67      0.99 o 
  -1  -8   8        0.89        1.29      0.93 o 
   0  -8   8      195.20      209.29      7.06 o 
   1  -8   8       16.58       22.14      3.39 o 
   2  -8   8       82.76       89.65      5.91 o 
   3  -8   8        6.29       10.41      2.73 o 
   4  -8   8        0.29       -0.45      0.95 o 
   5  -8   8        0.47        0.25      1.53 o 
   6  -8   8       11.06       16.36      3.68 o 
  -6  -7   8        2.10        0.58      1.45 o 
  -5  -7   8       18.74       24.29      3.97 o 
  -4  -7   8       20.31       22.93      3.76 o 
  -3  -7   8       26.60       22.51      3.51 o 
  -2  -7   8       21.14       14.81      7.50 o 
  -1  -7   8        8.87       10.78      1.67 o 
   0  -7   8      122.02      116.60      6.11 o 
   1  -7   8        0.09        1.48      0.83 o 
   2  -7   8       10.14        8.80      2.31 o 
   3  -7   8        2.17        4.09      1.61 o 
   4  -7   8        3.43        5.78      2.15 o 
   5  -7   8       26.52       29.04      4.26 o 
   6  -7   8       48.97       53.13      5.29 o 
  -6  -6   8        4.77        5.12      2.27 o 
  -5  -6   8       16.16       15.24      3.14 o 
  -4  -6   8        0.59        0.66      1.03 o 
  -3  -6   8       23.57       20.04      3.14 o 
  -2  -6   8      246.56      224.49      8.55 o 
  -1  -6   8       33.99       29.46      2.07 o 
   0  -6   8      171.95      159.01      4.63 o 
   1  -6   8      480.94      482.30     27.76 o 
   2  -6   8      565.68      622.65     13.84 o 
   3  -6   8       15.71       16.86      2.93 o 
   4  -6   8        6.23        7.27      2.27 o 
   5  -6   8        6.26        8.76      2.60 o 
   6  -6   8        0.40       -0.37      1.28 o 
   7  -6   8        0.93       -1.32      1.36 o 
  -7  -5   8       12.25       11.28      2.81 o 
  -6  -5   8        0.13        0.25      1.24 o 
  -5  -5   8        0.29       -0.33      0.91 o 
  -4  -5   8       70.98       80.64      5.41 o 
  -3  -5   8       73.13       73.25      4.92 o 
  -2  -5   8       98.90       95.68      5.37 o 
  -1  -5   8       13.06       14.85      1.51 o 
   0  -5   8       44.42       44.45      3.43 o 
   1  -5   8       74.33       72.65      4.71 o 
   2  -5   8        0.63        1.76      2.04 o 
   3  -5   8       52.66       47.76      3.97 o 
   4  -5   8        7.10       11.20      2.56 o 
   5  -5   8        0.02        0.66      1.20 o 
   6  -5   8       59.76       56.27      5.16 o 
   7  -5   8       34.10       38.01      4.71 o 
  -8  -4   8       17.91       24.58      4.13 o 
  -7  -4   8        0.40        0.87      1.16 o 
  -6  -4   8        9.68       11.82      2.73 o 
  -5  -4   8       94.79       86.67      5.62 o 
  -4  -4   8      101.91       85.06      5.33 o 
  -3  -4   8       39.94       34.87      3.30 o 
  -2  -4   8        4.80        4.46      1.49 o 
  -1  -4   8       27.12       26.59      1.74 o 
   0  -4   8        1.02        1.22      1.01 o 
   1  -4   8       39.81       36.08      3.26 o 
   2  -4   8       57.32       61.87      2.80 o 
   3  -4   8       92.53       80.23      4.92 o 
   4  -4   8       41.87       46.85      4.01 o 
   5  -4   8        5.41        6.73      2.15 o 
   6  -4   8       10.61       12.23      2.97 o 
   7  -4   8        0.46       -0.04      1.53 o 
  -8  -3   8       15.37       17.60      3.39 o 
  -7  -3   8       12.08       11.48      2.69 o 
  -6  -3   8       10.98       12.23      2.60 o 
  -5  -3   8       17.44       15.29      2.73 o 
  -4  -3   8        8.93       10.84      1.49 o 
  -3  -3   8       47.59       38.05      3.35 o 
  -2  -3   8       13.08       14.05      2.31 o 
  -1  -3   8        0.73        1.27      0.57 o 
   0  -3   8       14.68       16.22      1.71 o 
   1  -3   8       63.01       41.36     20.94 o 
   2  -3   8      389.32      381.40     20.76 o 
   3  -3   8       76.93       63.40      2.88 o 
   4  -3   8        0.16        0.50      0.91 o 
   5  -3   8       88.81       72.63      5.25 o 
   6  -3   8        2.92        2.81      1.78 o 
   7  -3   8        1.66        2.31      1.98 o 
  -9  -2   8       31.08       41.15      4.59 o 
  -8  -2   8        1.46        2.60      1.53 o 
  -7  -2   8       12.41       10.78      2.60 o 
  -6  -2   8       98.90       94.65      7.33 o 
  -5  -2   8      280.78      268.39     24.33 o 
  -4  -2   8       43.41       36.01      2.24 o 
  -3  -2   8       46.32       40.58      3.02 o 
  -2  -2   8      234.06      228.74      7.68 o 
  -1  -2   8      203.95      202.43      7.06 o 
   0  -2   8        0.01        0.64      0.46 o 
   1  -2   8       51.09       47.65      2.31 o 
   2  -2   8      400.95      399.67     15.49 o 
   3  -2   8        0.15        0.87      0.91 o 
   4  -2   8       12.69       12.20      1.61 o 
   5  -2   8       34.06       29.50      3.47 o 
   6  -2   8       14.02       14.83      3.22 o 
   7  -2   8        1.26        4.30      2.11 o 
  -8  -1   8        8.57       12.37      2.91 o 
  -7  -1   8        0.24        0.98      0.75 o 
  -6  -1   8        8.05       12.17      2.40 o 
  -5  -1   8        8.30        6.57      1.31 o 
  -4  -1   8       98.43      105.61      4.03 o 
  -3  -1   8      538.97      533.46     33.61 o 
  -2  -1   8       92.87       92.74      4.92 o 
  -1  -1   8      155.69      167.85      6.49 o 
   0  -1   8      515.69      563.09      7.52 o 
   1  -1   8      153.61      150.15      4.05 o 
   2  -1   8       40.75       40.95      2.30 o 
   3  -1   8      140.92      142.50     10.18 o 
   4  -1   8        0.74        1.68      0.79 o 
   5  -1   8       14.23       11.53      2.77 o 
   6  -1   8        2.82        3.59      1.98 o 
   7  -1   8        9.24       10.70      3.26 o 
  -9   0   8        4.95       11.36      2.89 o 
  -8   0   8        0.03        2.10      1.06 o 
  -7   0   8      142.40      144.29     13.57 o 
  -6   0   8        4.15        4.36      1.12 o 
  -5   0   8        2.34        4.14      1.03 o 
  -4   0   8      252.81      245.11      5.80 o 
  -3   0   8      266.79      251.67      5.74 o 
  -2   0   8        0.86        1.40      0.99 o 
  -1   0   8       40.19       35.40      3.06 o 
   0   0   8      618.08      637.14     13.49 o 
   1   0   8      121.60      128.46      3.86 o 
   2   0   8        5.28        6.01      1.18 o 
   3   0   8      207.32      212.09     11.09 o 
   4   0   8      138.89      137.14      4.70 o 
   5   0   8       16.84       17.29      2.12 o 
   6   0   8        1.10        0.83      1.36 o 
   7   0   8       29.35       21.23      4.17 o 
  -9   1   8        6.99       12.35      2.97 o 
  -8   1   8        0.64        2.35      1.40 o 
  -7   1   8       12.39       13.13      2.48 o 
  -6   1   8       82.57       81.10      3.68 o 
  -5   1   8       41.35       41.64      2.56 o 
  -4   1   8        7.66        8.03      1.59 o 
  -3   1   8       53.68       59.08      2.89 o 
  -2   1   8       34.59       38.79      3.30 o 
  -1   1   8      348.13      322.93      9.34 o 
   0   1   8      331.34      315.50     12.89 o 
   1   1   8       33.74       33.18      2.09 o 
   2   1   8      338.88      326.14     16.03 o 
   3   1   8        6.10        5.39      1.43 o 
   4   1   8        0.13        0.60      0.66 o 
   5   1   8        0.94        1.06      0.89 o 
   6   1   8        0.07        1.86      1.61 o 
  -9   2   8        0.03        2.15      1.65 o 
  -8   2   8       21.77       19.09      3.51 o 
  -7   2   8       67.53       60.29      3.29 o 
  -6   2   8        2.58        3.42      1.08 o 
  -5   2   8       28.42       20.35      1.98 o 
  -4   2   8      209.58      202.78      5.52 o 
  -3   2   8      198.49      197.05      8.45 o 
  -2   2   8      217.78      227.75      8.06 o 
  -1   2   8      413.12      424.93     11.03 o 
   0   2   8       11.92       12.70      1.46 o 
   1   2   8       33.62       35.99      2.24 o 
   2   2   8       23.83       20.38      1.91 o 
   3   2   8       46.41       37.96      2.56 o 
   4   2   8       32.10       39.54      3.92 o 
   5   2   8       18.59       22.41      2.56 o 
   6   2   8        5.10        8.63      2.23 o 
  -9   3   8        0.44        3.59      1.98 o 
  -8   3   8        3.19        6.82      2.23 o 
  -7   3   8        4.10        9.05      2.52 o 
  -6   3   8       19.40       21.77      2.26 o 
  -5   3   8       66.26       54.74      3.01 o 
  -4   3   8        5.04        6.74      1.37 o 
  -3   3   8       56.23       54.66      2.98 o 
  -2   3   8       25.17       20.74      2.89 o 
  -1   3   8        8.06        9.50      2.15 o 
   0   3   8       16.23       17.21      1.69 o 
   1   3   8        3.71        6.01      1.20 o 
   2   3   8      123.99      105.77     11.53 o 
   3   3   8       25.11       22.19      2.91 o 
   4   3   8       30.53       35.05      3.16 o 
   5   3   8        3.34        3.52      1.69 o 
  -8   4   8        1.08        1.98      1.78 o 
  -7   4   8       70.48       64.28      5.37 o 
  -6   4   8       35.55       31.45      2.45 o 
  -5   4   8        0.80        1.55      0.93 o 
  -4   4   8       15.62       16.68      2.06 o 
  -3   4   8      199.47      186.79      5.59 o 
  -2   4   8        0.06        2.19      1.20 o 
  -1   4   8       27.88       28.79      3.22 o 
   0   4   8      151.57      143.60      7.19 o 
   1   4   8        0.03        0.00      0.66 o 
   2   4   8        2.23        3.04      1.03 o 
   3   4   8        3.23        3.89      1.47 o 
   4   4   8       13.25       17.51      2.87 o 
  -8   5   8       30.42       29.99      4.71 o 
  -7   5   8        1.64        2.77      1.90 o 
  -6   5   8        1.10        2.73      1.90 o 
  -5   5   8        1.70        1.35      0.92 o 
  -4   5   8       47.27       43.14      2.90 o 
  -3   5   8        9.34       12.63      1.93 o 
  -2   5   8        0.28        1.24      1.20 o 
  -1   5   8      112.74      117.53      6.73 o 
   0   5   8      120.82      125.96      7.15 o 
   1   5   8       17.20       17.51      2.18 o 
   2   5   8      126.89      113.73     15.20 o 
   3   5   8       41.12       33.33      4.94 o 
  -7   6   8        1.00        4.34      2.35 o 
  -6   6   8       14.10       13.59      3.30 o 
  -5   6   8       37.94       43.01      4.59 o 
  -4   6   8        2.78        6.43      1.90 o 
  -3   6   8       83.05       79.14      4.00 o 
  -2   6   8      113.99      133.93      7.31 o 
  -1   6   8       34.51       41.35      4.26 o 
   0   6   8        0.17        1.86      1.32 o 
   1   6   8        1.10        1.44      0.98 o 
   2   6   8       62.36       51.90      4.23 o 
  -6   7   8       46.41       50.65      5.41 o 
  -5   7   8       33.48       36.11      4.79 o 
  -4   7   8       36.42       38.23      3.02 o 
  -3   7   8       77.75       84.44      5.99 o 
  -2   7   8        0.38        1.12      1.36 o 
  -1   7   8        0.22        1.57      1.45 o 
   0   7   8        0.53        1.61      1.57 o 
  -2  -9   9       14.16       19.13      3.59 o 
  -1  -9   9        9.45       12.68      3.02 o 
   0  -9   9        3.94        7.02      2.35 o 
   1  -9   9        4.15        6.20      2.27 o 
   2  -9   9       63.84       69.53      5.74 o 
   3  -9   9        4.13        5.82      2.31 o 
  -4  -8   9        0.45        0.25      1.45 o 
  -3  -8   9       31.49       38.38      4.26 o 
  -2  -8   9        1.89        2.52      1.53 o 
  -1  -8   9        7.69        9.96      2.48 o 
   0  -8   9       26.40       32.32      2.52 o 
   1  -8   9        0.02        1.20      1.24 o 
   2  -8   9       30.07       31.48      3.72 o 
   3  -8   9       18.55       17.81      3.51 o 
   4  -8   9       15.41       21.90      3.92 o 
   5  -8   9        5.63        7.02      2.60 o 
  -5  -7   9       13.90       16.86      3.55 o 
  -4  -7   9        6.95       10.58      2.73 o 
  -3  -7   9        1.95        5.62      1.94 o 
  -2  -7   9       77.19       70.44      5.25 o 
  -1  -7   9       44.26       33.92      3.55 o 
   0  -7   9      180.40      183.76     18.80 o 
   1  -7   9        9.75        9.38      2.31 o 
   2  -7   9      110.38      121.70      6.69 o 
   3  -7   9       35.24       42.76      4.26 o 
   4  -7   9       21.88       17.31      3.35 o 
   5  -7   9        2.24        2.15      1.98 o 
  -6  -6   9        0.95        0.70      1.53 o 
  -5  -6   9        4.12        4.92      2.11 o 
  -4  -6   9        0.02        0.04      1.03 o 
  -3  -6   9        0.94        3.18      1.40 o 
  -2  -6   9        0.08        0.95      0.99 o 
  -1  -6   9       36.64       40.61      3.68 o 
   0  -6   9        6.46        2.15      3.86 o 
   1  -6   9        0.01        0.06      0.68 o 
   2  -6   9        0.02        2.85      1.49 o 
   3  -6   9       24.51       31.93      3.55 o 
   4  -6   9        9.29       10.62      2.77 o 
   5  -6   9       10.32        8.43      2.64 o 
   6  -6   9        0.67        2.31      1.65 o 
  -7  -5   9        1.06        3.72      2.11 o 
  -6  -5   9        0.69        0.21      1.20 o 
  -5  -5   9       19.72       19.46      3.39 o 
  -4  -5   9        1.73        1.94      1.24 o 
  -3  -5   9      126.36      119.51      6.57 o 
  -2  -5   9       82.24       68.29      4.75 o 
  -1  -5   9       16.55       16.19      2.64 o 
   0  -5   9        0.00        0.24      0.56 o 
   1  -5   9       17.58       19.91      1.93 o 
   2  -5   9      127.68      132.62      4.69 o 
   3  -5   9       19.34       22.43      3.26 o 
   4  -5   9       50.43       59.74      4.83 o 
   5  -5   9       76.21       77.29      5.82 o 
   6  -5   9       18.23       18.18      3.72 o 
  -7  -4   9        3.49        3.39      1.82 o 
  -6  -4   9        0.40        1.07      1.16 o 
  -5  -4   9        8.50        6.44      2.07 o 
  -4  -4   9       19.18       15.99      2.89 o 
  -3  -4   9       11.09       12.93      2.52 o 
  -2  -4   9        4.15        1.69      1.12 o 
  -1  -4   9       16.00       14.50      2.48 o 
   0  -4   9        6.59        6.57      1.15 o 
   1  -4   9       10.43        6.70      1.19 o 
   2  -4   9       49.51       50.65      2.89 o 
   3  -4   9       42.52       46.27      3.97 o 
   4  -4   9       67.76       70.52      5.12 o 
   5  -4   9        0.16        0.99      1.16 o 
   6  -4   9        2.33        5.00      2.23 o 
  -8  -3   9       36.37       45.94      4.79 o 
  -7  -3   9       24.21       25.32      3.84 o 
  -6  -3   9        0.00        0.21      0.91 o 
  -5  -3   9        1.15        0.99      1.20 o 
  -4  -3   9       25.05       18.80      2.97 o 
  -3  -3   9        1.43        0.58      0.95 o 
  -2  -3   9       65.50       59.36      4.26 o 
  -1  -3   9      323.36      291.45      9.17 o 
   0  -3   9      292.80      283.23      8.84 o 
   1  -3   9      126.21      116.32      3.81 o 
   2  -3   9       21.31       24.84      1.91 o 
   3  -3   9      111.37      109.58      3.98 o 
   4  -3   9       62.85       47.63      4.21 o 
   5  -3   9        4.55        8.47      2.35 o 
   6  -3   9        0.39        0.29      1.57 o 
  -8  -2   9       37.96       38.50      4.26 o 
  -7  -2   9        2.11        2.69      1.49 o 
  -6  -2   9       16.18       17.52      3.06 o 
  -5  -2   9       57.27       65.18      6.90 o 
  -4  -2   9       36.57       36.82      3.82 o 
  -3  -2   9       39.83       44.41      3.80 o 
  -2  -2   9      145.87      136.99      6.36 o 
  -1  -2   9      389.88      364.78     10.16 o 
   0  -2   9       10.14       10.04      2.11 o 
   1  -2   9       75.66       80.16      3.16 o 
   2  -2   9       14.42       15.07      1.74 o 
   3  -2   9       35.61       35.39      2.75 o 
   4  -2   9       19.03       21.23      3.30 o 
   5  -2   9       28.85       28.13      3.97 o 
   6  -2   9        7.71       12.48      3.14 o 
  -8  -1   9        6.52        5.37      2.23 o 
  -7  -1   9       49.74       59.35      5.06 o 
  -6  -1   9        4.86        9.01      1.78 o 
  -5  -1   9      529.27      523.44     34.08 o 
  -4  -1   9      131.88      128.16      6.38 o 
  -3  -1   9       13.44       19.17      2.85 o 
  -2  -1   9      197.79      191.11      7.52 o 
  -1  -1   9       53.86       55.89      4.05 o 
   0  -1   9       22.29       20.12      2.81 o 
   1  -1   9        4.30        2.73      0.89 o 
   2  -1   9      350.24      299.14     45.48 o 
   3  -1   9        2.08        4.45      1.12 o 
   4  -1   9       95.66       94.19      4.01 o 
   5  -1   9       86.62       84.98      5.99 o 
   6  -1   9       19.12       18.18      3.76 o 
  -8   0   9       13.44       18.55      3.53 o 
  -7   0   9        0.33        0.25      0.76 o 
  -6   0   9        0.10        0.45      0.77 o 
  -5   0   9       16.35       21.07      2.18 o 
  -4   0   9      176.44      167.75      5.11 o 
  -3   0   9        6.12        7.07      1.34 o 
  -2   0   9      117.04      114.39      5.87 o 
  -1   0   9      110.17      113.07      5.82 o 
   0   0   9       22.33       23.80      2.77 o 
   1   0   9      603.30      592.91     25.88 o 
   2   0   9       23.40       19.25      1.99 o 
   3   0   9       11.32       13.39      1.79 o 
   4   0   9        4.28        4.19      1.18 o 
   5   0   9        1.14       -0.17      1.24 o 
   6   0   9        2.15        1.82      1.94 o 
  -8   1   9       31.52       38.96      2.89 o 
  -7   1   9        2.32        2.22      1.02 o 
  -6   1   9      109.75      118.48      4.61 o 
  -5   1   9      201.63      201.66      8.08 o 
  -4   1   9        3.29        4.23      1.12 o 
  -3   1   9        0.07        0.31      0.54 o 
  -2   1   9      208.86      195.86      7.81 o 
  -1   1   9      138.60      141.53      6.65 o 
   0   1   9       26.23       24.83      2.89 o 
   1   1   9       63.17       63.19      2.99 o 
   2   1   9       19.37       22.39      2.16 o 
   3   1   9       27.05       26.41      2.97 o 
   4   1   9        1.07        1.51      0.85 o 
   5   1   9        1.91        3.09      1.24 o 
  -8   2   9        8.68        8.63      2.64 o 
  -7   2   9        5.04        6.13      1.42 o 
  -6   2   9        2.03        1.63      0.86 o 
  -5   2   9      119.52      129.10      4.78 o 
  -4   2   9       53.34       58.28      3.20 o 
  -3   2   9       22.16       21.67      2.19 o 
  -2   2   9        0.27        0.62      0.83 o 
  -1   2   9      145.34      158.39      7.23 o 
   0   2   9       17.43       16.48      2.81 o 
   1   2   9       16.89       18.67      3.06 o 
   2   2   9        1.72        1.61      1.20 o 
   3   2   9        4.85        7.02      1.74 o 
   4   2   9        4.85        4.20      1.34 o 
   5   2   9        9.00       10.86      1.99 o 
  -8   3   9        0.13        3.10      1.78 o 
  -7   3   9       37.60       42.59      4.46 o 
  -6   3   9        5.96        9.17      1.69 o 
  -5   3   9       88.12       95.69      4.52 o 
  -4   3   9        0.12        1.01      0.80 o 
  -3   3   9       41.48       44.35      2.86 o 
  -2   3   9       20.80       21.90      3.22 o 
  -1   3   9       15.04       17.93      3.06 o 
   0   3   9       13.17       15.33      2.93 o 
   1   3   9       32.50       34.21      3.72 o 
   2   3   9      147.52      132.43     10.47 o 
   3   3   9       28.48       28.36      2.71 o 
   4   3   9        0.40        0.35      1.28 o 
  -8   4   9       42.01       43.50      5.00 o 
  -7   4   9       53.54       55.52      5.21 o 
  -6   4   9      119.00      123.16      4.97 o 
  -5   4   9        4.96        6.48      1.50 o 
  -4   4   9       13.09       15.21      2.11 o 
  -3   4   9      105.08      104.28      6.28 o 
  -2   4   9       88.73       95.43      6.03 o 
  -1   4   9       10.80        8.39      2.27 o 
   0   4   9       70.83       80.97      5.78 o 
   1   4   9      102.73      105.06      6.69 o 
   2   4   9        1.65        1.90      0.95 o 
   3   4   9      102.03       94.60      6.24 o 
  -7   5   9        4.26        5.25      2.60 o 
  -6   5   9        9.69        9.38      2.81 o 
  -5   5   9       43.47       40.24      3.06 o 
  -4   5   9       51.16       51.43      3.31 o 
  -3   5   9       61.56       73.08      5.41 o 
  -2   5   9        3.67        5.04      1.78 o 
  -1   5   9       75.71       77.25      5.78 o 
   0   5   9       13.25       17.97      3.51 o 
   1   5   9       10.95       12.97      3.10 o 
   2   5   9       60.28       57.34      5.37 o 
  -6   6   9       10.66       13.72      3.59 o 
  -5   6   9       49.40       45.19      5.04 o 
  -4   6   9       38.51       38.57      3.92 o 
  -3   6   9        0.00        1.45      1.40 o 
  -2   6   9       18.93       13.92      3.14 o 
  -1   6   9       37.81       40.24      4.46 o 
   0   6   9        7.76       13.14      3.35 o 
   1   6   9       21.36       18.88      3.80 o 
  -4   7   9       15.24       17.68      2.95 o 
  -3   7   9        1.81        0.74      1.49 o 
  -2   7   9       12.92       16.90      3.68 o 
  -1  -9  10       10.20       16.52      3.47 o 
   1  -9  10       11.87       14.50      3.30 o 
   2  -9  10       21.93       25.32      4.21 o 
  -3  -8  10        0.11       -1.28      1.28 o 
  -2  -8  10        1.52        1.94      1.65 o 
  -1  -8  10        2.73        2.93      1.61 o 
   1  -8  10       21.65       26.77      3.84 o 
   2  -8  10       62.62       74.20      5.78 o 
   3  -8  10        1.79        2.97      2.02 o 
   4  -8  10       11.31       19.42      3.92 o 
  -4  -7  10        2.04        1.86      1.69 o 
  -3  -7  10        1.16        1.36      1.28 o 
  -2  -7  10       17.44       16.90      3.22 o 
  -1  -7  10        2.16        3.97      1.69 o 
   0  -7  10       20.78       23.63      3.39 o 
   1  -7  10       10.06       14.46      2.81 o 
   2  -7  10        0.31        0.17      1.32 o 
   3  -7  10       18.42       20.45      3.68 o 
   4  -7  10        0.29        0.17      1.57 o 
  -5  -6  10        1.37        1.90      1.82 o 
  -4  -6  10       11.13       14.46      3.18 o 
  -3  -6  10       27.34       24.66      3.68 o 
  -2  -6  10       63.75       55.81      4.71 o 
  -1  -6  10       23.13       20.74      3.18 o 
   0  -6  10       14.85       19.54      3.02 o 
   1  -6  10        2.33        4.41      1.21 o 
   2  -6  10       26.53       21.73      3.30 o 
   3  -6  10       46.65       49.24      4.50 o 
   4  -6  10       38.58       38.58      4.30 o 
   5  -6  10        1.42        2.97      2.02 o 
  -6  -5  10       66.51       74.82      6.20 o 
  -5  -5  10        9.92       13.47      3.06 o 
  -4  -5  10        2.09        3.47      1.61 o 
  -3  -5  10       53.44       49.04      4.42 o 
  -2  -5  10       31.94       28.92      3.35 o 
  -1  -5  10       32.67       27.68      3.14 o 
   0  -5  10       49.76       43.25      3.84 o 
   1  -5  10       13.10        9.49      2.27 o 
   2  -5  10       22.79       22.51      3.22 o 
   3  -5  10        0.11       -0.45      1.20 o 
   4  -5  10        2.09        3.06      1.69 o 
   5  -5  10        8.37       12.35      3.06 o 
  -7  -4  10        1.03        1.40      1.57 o 
  -6  -4  10       52.44       56.02      5.16 o 
  -5  -4  10       28.46       29.87      3.64 o 
  -4  -4  10        6.97        5.58      1.98 o 
  -3  -4  10        0.18        0.00      0.78 o 
  -2  -4  10        0.30        0.17      0.83 o 
  -1  -4  10        4.61        8.06      2.07 o 
   0  -4  10        0.01        0.74      0.95 o 
   1  -4  10      445.95      403.20     11.11 o 
   2  -4  10      369.94      374.12     12.81 o 
   3  -4  10        3.19        6.03      1.94 o 
   4  -4  10       25.86       31.85      3.72 o 
   5  -4  10       13.79       14.09      3.22 o 
   6  -4  10        0.29        1.74      1.86 o 
  -7  -3  10        6.70        9.17      2.73 o 
  -6  -3  10       58.89       54.66      4.96 o 
  -5  -3  10       14.67       16.48      3.14 o 
  -4  -3  10       41.63       32.93      3.59 o 
  -3  -3  10      127.06      120.67      6.57 o 
  -2  -3  10       14.76       15.62      2.77 o 
  -1  -3  10        0.01        0.17      0.83 o 
   0  -3  10      168.92      157.11      7.06 o 
   1  -3  10       29.27       29.17      3.10 o 
   2  -3  10        4.69        6.94      1.94 o 
   3  -3  10        0.86        0.58      0.82 o 
   4  -3  10       67.69       68.33      5.25 o 
   5  -3  10        6.04        9.21      2.60 o 
   6  -3  10        1.66        2.56      2.19 o 
  -8  -2  10        8.75       12.06      3.26 o 
  -7  -2  10       11.17        9.21      2.64 o 
  -6  -2  10        3.09        2.02      1.49 o 
  -5  -2  10       95.95      111.27      9.19 o 
  -4  -2  10      123.62      127.74      6.86 o 
  -3  -2  10      276.87      251.71      9.34 o 
  -2  -2  10       22.43       21.90      3.14 o 
  -1  -2  10       10.78       13.01      2.56 o 
   0  -2  10        2.85        5.08      1.69 o 
   1  -2  10        7.32        9.63      2.27 o 
   2  -2  10       23.36        9.96     12.33 o 
   3  -2  10       54.56       57.90      3.17 o 
   4  -2  10      107.34      105.51      6.44 o 
   5  -2  10        1.21        3.76      1.90 o 
  -8  -1  10       13.86       13.76      3.14 o 
  -7  -1  10        0.20        0.14      0.85 o 
  -6  -1  10       58.33       63.23      9.36 o 
  -5  -1  10       53.95       49.05      4.05 o 
  -4  -1  10        8.40        7.50      1.47 o 
  -3  -1  10       89.02       79.81      5.29 o 
  -2  -1  10       16.01       18.67      2.93 o 
  -1  -1  10       30.20       32.64      3.35 o 
   0  -1  10      126.35      122.65      6.36 o 
   1  -1  10      175.12      185.90      7.81 o 
   2  -1  10       10.10        5.96      5.80 o 
   3  -1  10       99.63       94.17      4.04 o 
   4  -1  10       21.51       21.73      2.40 o 
   5  -1  10        2.21        3.35      1.90 o 
  -8   0  10        0.00       -0.09      0.95 o 
  -7   0  10        5.75        8.47      1.77 o 
  -6   0  10       52.48       52.76      3.24 o 
  -5   0  10       64.91       69.29      3.61 o 
  -4   0  10       22.03       21.99      2.32 o 
  -3   0  10       39.93       41.10      3.84 o 
  -2   0  10        2.00        4.34      1.57 o 
  -1   0  10       25.47       20.12      3.10 o 
   0   0  10      182.30      174.67      7.73 o 
   1   0  10       15.58       17.14      2.89 o 
   2   0  10       73.83       70.81      5.04 o 
   3   0  10        1.83        2.08      0.96 o 
   4   0  10        1.24        1.66      0.96 o 
   5   0  10        1.07        2.64      1.86 o 
  -8   1  10        1.34        4.03      1.47 o 
  -7   1  10        0.86        1.28      0.98 o 
  -6   1  10        1.55        3.13      1.47 o 
  -5   1  10       12.62       18.05      2.22 o 
  -4   1  10       17.79       19.31      2.24 o 
  -3   1  10      247.80      246.92      9.38 o 
  -2   1  10       35.25       32.64      3.43 o 
  -1   1  10        4.78        8.96      2.23 o 
   0   1  10      104.22      100.59      6.03 o 
   1   1  10       42.77       44.04      4.13 o 
   2   1  10       26.52       30.07      3.43 o 
   3   1  10        2.07        1.90      0.94 o 
   4   1  10        4.13        3.30      1.31 o 
  -8   2  10       13.80       23.38      4.21 o 
  -7   2  10       44.36       47.11      3.25 o 
  -6   2  10        0.23        0.79      0.88 o 
  -5   2  10       41.50       40.03      4.90 o 
  -4   2  10       94.32       96.91      4.32 o 
  -3   2  10       63.90       67.87      5.08 o 
  -2   2  10       30.92       28.34      3.35 o 
  -1   2  10        1.20        0.70      0.95 o 
   0   2  10       48.33       44.53      4.13 o 
   1   2  10        6.16        5.66      1.94 o 
   2   2  10        0.37        1.61      1.20 o 
   3   2  10       37.47       35.67      2.80 o 
   4   2  10       70.19       64.63      3.91 o 
  -7   3  10       20.16       23.51      4.09 o 
  -6   3  10      148.73      142.54      5.50 o 
  -5   3  10       42.14       42.20      4.17 o 
  -4   3  10        0.31        1.65      0.93 o 
  -3   3  10        4.79        7.02      2.23 o 
  -2   3  10        2.76        2.23      1.53 o 
  -1   3  10       57.35       62.55      5.12 o 
   0   3  10       25.45       29.62      3.64 o 
   1   3  10       24.72       17.85      3.43 o 
   2   3  10       37.28       42.26      4.38 o 
   3   3  10        0.92        1.28      1.53 o 
  -7   4  10        7.45        6.36      2.56 o 
  -6   4  10       10.87       15.34      2.31 o 
  -5   4  10        0.08        0.85      1.05 o 
  -4   4  10        1.13        2.18      1.18 o 
  -3   4  10       26.43       26.85      3.88 o 
  -2   4  10      164.83      149.96      7.97 o 
  -1   4  10       92.73       96.09      6.53 o 
   0   4  10        0.20        2.81      1.65 o 
   1   4  10       33.57       34.33      4.05 o 
   2   4  10       10.06       12.23      3.06 o 
  -6   5  10        9.69       12.89      3.47 o 
  -5   5  10       27.93       28.31      3.01 o 
  -4   5  10       51.95       58.11      5.60 o 
  -3   5  10       45.73       49.04      4.79 o 
  -2   5  10        0.44        0.87      1.28 o 
  -1   5  10        6.24        5.21      2.11 o 
   0   5  10        6.32        5.08      2.31 o 
   1   5  10        0.10        0.00      1.40 o 
  -4   6  10       30.40       39.74      4.50 o 
  -3   6  10       27.99       28.22      4.38 o 
  -2   6  10        0.02       -0.45      1.53 o 
  -1  -8  11        9.23        9.50      2.73 o 
  -3  -7  11       12.34       13.67      3.18 o 
  -2  -7  11        3.42        6.90      2.31 o 
  -1  -7  11        3.39        6.03      2.19 o 
   0  -7  11        8.86       11.73      2.77 o 
   3  -7  11        0.69        5.00      2.19 o 
  -5  -6  11        0.32        1.03      1.49 o 
  -4  -6  11       24.06       26.23      4.17 o 
  -3  -6  11       43.68       41.10      4.38 o 
  -2  -6  11        1.88        2.23      1.53 o 
  -1  -6  11       10.29        8.01      2.27 o 
   0  -6  11       19.34       23.01      3.43 o 
   3  -6  11       10.48       17.14      3.47 o 
   4  -6  11        8.68       14.38      3.51 o 
  -5  -5  11       12.77       16.24      3.43 o 
  -4  -5  11      112.62      108.07      6.98 o 
  -3  -5  11        4.19        3.59      1.86 o 
  -2  -5  11        0.54        1.24      1.16 o 
  -1  -5  11       57.11       51.89      4.50 o 
   0  -5  11       27.91       23.22      3.39 o 
   1  -5  11        0.00        0.62      1.07 o 
   3  -5  11      103.04      117.74      6.90 o 
   4  -5  11        7.20        5.21      2.35 o 
  -6  -4  11        0.00        0.62      1.57 o 
  -5  -4  11       11.77       12.60      3.10 o 
  -4  -4  11       13.60       14.25      3.06 o 
  -3  -4  11       23.96       25.82      3.68 o 
  -2  -4  11       34.64       29.08      3.43 o 
  -1  -4  11      155.54      142.52      7.27 o 
   0  -4  11        1.00        1.28      1.03 o 
   1  -4  11        2.47        3.43      1.57 o 
   2  -4  11       24.72       27.35      3.14 o 
   3  -4  11       36.52       37.35      3.88 o 
   4  -4  11        2.52        2.56      1.82 o 
  -6  -3  11        1.39        2.35      1.57 o 
  -5  -3  11        1.27        2.81      1.65 o 
  -4  -3  11       31.13       25.74      3.76 o 
  -3  -3  11       67.25       65.69      5.12 o 
  -2  -3  11       26.23       28.67      3.35 o 
  -1  -3  11       80.41       78.78      5.41 o 
   0  -3  11        3.05        2.85      1.45 o 
   1  -3  11       16.59       15.70      2.93 o 
   2  -3  11       41.85       34.50      3.59 o 
   3  -3  11       15.83       13.47      2.85 o 
   4  -3  11        0.57        2.07      1.69 o 
   5  -3  11       47.84       50.69      5.16 o 
  -7  -2  11       18.33       24.58      4.13 o 
  -6  -2  11        8.88        7.81      2.44 o 
  -5  -2  11       12.06       13.07      3.28 o 
  -4  -2  11       27.85       29.79      3.55 o 
  -3  -2  11        0.12        0.12      0.78 o 
  -2  -2  11       34.98       33.75      3.59 o 
  -1  -2  11       24.67       26.27      3.22 o 
   0  -2  11       12.56       12.23      2.64 o 
   1  -2  11       16.91       18.30      3.10 o 
   2  -2  11       21.73       16.36      3.02 o 
   3  -2  11       30.95       35.45      3.76 o 
   4  -2  11        0.07       -0.87      1.28 o 
  -7  -1  11       28.22       29.83      4.30 o 
  -6  -1  11        4.66        7.89      2.40 o 
  -5  -1  11        0.95        1.47      0.96 o 
  -4  -1  11       25.28       23.46      3.59 o 
  -3  -1  11       12.49       12.60      2.77 o 
  -2  -1  11        0.27        0.50      0.99 o 
  -1  -1  11      134.69      132.03      7.02 o 
   0  -1  11        0.12        0.58      0.99 o 
   1  -1  11       32.56       36.27      3.76 o 
   2  -1  11        7.22        9.83      2.48 o 
   3  -1  11       25.87       31.52      3.64 o 
   4  -1  11        1.24        2.73      1.90 o 
  -7   0  11        0.02        0.59      0.97 o 
  -6   0  11        0.89        3.30      1.23 o 
  -5   0  11        9.96       12.06      3.24 o 
  -4   0  11       32.01       30.61      3.68 o 
  -3   0  11      175.19      187.72      8.59 o 
  -2   0  11       29.26       27.31      3.35 o 
  -1   0  11      158.07      145.91      7.52 o 
   0   0  11       47.31       50.48      4.42 o 
   1   0  11       15.31       15.70      3.06 o 
   2   0  11        0.64        1.24      1.16 o 
   3   0  11        7.03        4.79      1.98 o 
   4   0  11        4.79        4.64      1.45 o 
  -7   1  11       15.83       20.92      2.67 o 
  -6   1  11       60.50       68.61      5.27 o 
  -5   1  11      187.86      194.93      6.44 o 
  -4   1  11       17.17       17.35      3.30 o 
  -3   1  11       62.57       64.49      5.12 o 
  -2   1  11      100.04       99.06      6.36 o 
  -1   1  11        9.19       17.02      3.22 o 
   0   1  11        3.05        7.93      2.23 o 
   1   1  11        0.65        1.20      1.20 o 
   2   1  11       11.21       17.35      3.35 o 
   3   1  11        2.88        4.96      2.07 o 
  -7   2  11       31.81       41.27      3.26 o 
  -6   2  11       10.26       12.73      2.18 o 
  -5   2  11        0.43        0.98      1.00 o 
  -4   2  11      108.72       93.12      6.28 o 
  -3   2  11        3.11        4.38      1.86 o 
  -2   2  11        6.52        3.88      1.74 o 
  -1   2  11        2.42        2.52      1.45 o 
   0   2  11       33.11       30.57      4.21 o 
   1   2  11      143.17      139.63      7.93 o 
   2   2  11        0.09        1.53      1.36 o 
   3   2  11       19.39       24.04      4.17 o 
  -6   3  11       33.04       31.94      3.16 o 
  -5   3  11        8.14        7.63      2.46 o 
  -4   3  11       14.94       14.67      3.14 o 
  -3   3  11       37.78       39.62      4.26 o 
  -2   3  11        3.32        4.38      1.94 o 
  -1   3  11       66.00       56.31      5.16 o 
   0   3  11       49.84       50.98      4.87 o 
   1   3  11        8.82       11.40      3.06 o 
   2   3  11        0.49        1.24      1.36 o 
  -5   4  11       39.46       42.17      3.32 o 
  -4   4  11       21.25       27.76      4.13 o 
  -3   4  11        3.47        6.36      2.35 o 
  -2   4  11       30.99       34.25      4.67 o 
  -1   4  11       17.48       21.48      4.01 o 
   0   4  11        0.18        0.95      1.57 o 
  -3   5  11       27.99       31.60      4.59 o 
  -1  -7  12       12.54       13.51      3.06 o 
  -3  -6  12        1.23        1.36      1.61 o 
  -2  -6  12       50.61       47.01      4.67 o 
  -1  -6  12       30.19       26.60      3.92 o 
   0  -6  12        2.31        3.22      1.78 o 
  -4  -5  12        0.39        0.78      1.36 o 
  -3  -5  12        0.64        0.87      1.20 o 
  -2  -5  12       12.70       13.72      3.14 o 
  -1  -5  12       15.20       23.34      3.72 o 
   0  -5  12        1.08        0.45      1.12 o 
   1  -5  12       63.79       55.32      4.75 o 
  -5  -4  12        8.08       10.74      3.06 o 
  -4  -4  12        5.22        6.69      2.23 o 
  -3  -4  12        0.10        0.37      1.16 o 
  -2  -4  12       73.51       67.67      5.45 o 
  -1  -4  12        6.78       11.73      2.77 o 
   0  -4  12       15.30       18.34      3.22 o 
   1  -4  12       15.09       17.68      3.18 o 
  -5  -3  12       55.34       68.00      5.82 o 
  -4  -3  12        2.09        2.23      1.45 o 
  -3  -3  12       18.56       21.11      3.64 o 
  -2  -3  12       42.73       38.17      4.09 o 
  -1  -3  12        0.28        0.78      1.20 o 
   0  -3  12        1.97        2.93      1.53 o 
   1  -3  12        8.65        7.15      2.27 o 
   2  -3  12       37.76       35.86      3.88 o 
  -6  -2  12       19.58       20.04      3.88 o 
  -5  -2  12       20.56       22.85      3.92 o 
  -4  -2  12        3.29        6.86      2.31 o 
  -3  -2  12        6.24        8.34      2.35 o 
  -2  -2  12        0.55        0.41      1.03 o 
  -1  -2  12        7.78        8.63      2.44 o 
   0  -2  12        5.65        5.82      2.02 o 
   1  -2  12      112.95      114.93      6.86 o 
   2  -2  12       11.77       15.37      3.10 o 
  -6  -1  12       38.18       45.80      6.49 o 
  -5  -1  12        1.53        1.45      1.40 o 
  -4  -1  12        0.12        1.74      1.65 o 
  -3  -1  12        2.49        1.20      1.28 o 
  -2  -1  12        1.17        0.91      1.36 o 
  -1  -1  12       63.13       63.58      5.29 o 
   0  -1  12       66.32       65.85      5.33 o 
   1  -1  12       28.37       32.43      3.80 o 
   2  -1  12       14.63       16.19      3.26 o 
   3  -1  12        0.02        0.87      1.49 o 
  -6   0  12        0.05        0.05      0.95 o 
  -5   0  12       49.21       55.03      5.21 o 
  -4   0  12      266.65      280.09     11.24 o 
  -3   0  12      179.77      167.68      8.68 o 
  -2   0  12       44.61       41.52      4.34 o 
  -1   0  12       36.83       34.70      3.97 o 
   0   0  12        5.83        6.98      2.23 o 
   1   0  12        0.81        1.12      1.32 o 
   2   0  12        8.59       11.28      2.93 o 
  -6   1  12        4.82        7.07      1.82 o 
  -5   1  12       10.96       15.81      2.42 o 
  -4   1  12        1.21        0.87      1.32 o 
  -3   1  12        5.57        7.39      2.44 o 
  -2   1  12        1.02        0.21      1.07 o 
  -1   1  12        0.56        0.87      1.20 o 
   0   1  12        3.58        3.47      1.74 o 
   1   1  12       48.42       44.86      4.67 o 
   2   1  12       37.17       35.82      4.21 o 
  -5   2  12       20.17       22.70      4.98 o 
  -4   2  12        9.55        8.01      2.64 o 
  -3   2  12        0.03        1.12      1.28 o 
  -2   2  12       38.29       40.86      4.59 o 
  -1   2  12       48.38       51.43      5.00 o 
   0   2  12        3.43        6.16      2.35 o 
   1   2  12        1.55        1.12      1.40 o 
  -4   3  12       24.67       32.06      4.67 o 
  -3   3  12       38.30       34.99      4.79 o 
  -2   3  12       24.26       32.26      4.71 o 
  -1   3  12        0.00       -0.70      1.32 o 
  -2  -5  13        1.98        1.20      1.53 o 
  -1  -5  13        5.13        4.21      1.90 o 
   0  -5  13        8.41       11.20      2.85 o 
  -3  -4  13       73.31       77.50      6.24 o 
  -2  -4  13        0.76        0.21      1.28 o 
  -1  -4  13        2.59        2.77      1.69 o 
   0  -4  13       20.53       22.02      3.72 o 
   1  -4  13        0.93        1.53      1.40 o 
  -4  -3  13       58.62       60.81      5.66 o 
  -3  -3  13        3.41        3.43      1.90 o 
  -2  -3  13       13.10       12.60      3.02 o 
  -1  -3  13       18.46       15.20      3.18 o 
   0  -3  13        5.74        5.54      2.07 o 
   1  -3  13        7.91        7.73      2.48 o 
  -4  -2  13        4.32        4.75      2.11 o 
  -3  -2  13        0.31        0.83      1.20 o 
  -2  -2  13       14.71       16.28      3.39 o 
  -1  -2  13       60.07       56.56      5.16 o 
   0  -2  13        0.03        0.87      1.36 o 
   1  -2  13       38.46       37.51      4.26 o 
  -4  -1  13        3.70        2.19      1.86 o 
  -3  -1  13       90.22       81.51      6.32 o 
  -2  -1  13       63.01       64.57      5.66 o 
  -1  -1  13       26.11       28.46      4.26 o 
   0  -1  13        6.95        8.96      2.52 o 
   1  -1  13        5.59        7.73      2.48 o 
  -4   0  13        1.19        1.61      1.65 o 
  -3   0  13       25.38       22.27      4.01 o 
  -2   0  13       26.50       27.47      4.30 o 
  -1   0  13        0.00        0.29      1.45 o 
   0   0  13        0.69        1.36      1.49 o 
  -3   1  13       14.96       16.07      3.59 o 
  -2   1  13        1.12        2.02      1.65 o 
  -1   1  13       16.99       20.49      4.01 o 
                                                 
